# Supplementary material for: Identification of key genes and molecular pathways regulating heat stress tolerance in pearl millet to sustain productivity in challenging ecologies
Source: Front Plant Sci. 2024 Aug 22;15:1443681. doi: 10.3389/fpls.2024.1443681 (PMC11374647; doi:10.3389/fpls.2024.1443681)
Supplement: Supplementary file 1 [file DataSheet1.xlsx]

## Sheet: Table S1
Table S1: List of DEGs related to nutrient uptake and transport identified in response to heat stress in leaf tissue
SeqDescription	Geneid	logFC	combinations	Gene ontology (GO)
Aa_trans domain-containing protein OS=Setaria	Pgl_GLEAN_10020176	-2.27	C1LH_G1TLH_down	integral component of membrane [GO:0016021]; plasma membrane [GO:0005886]; gamma-aminobutyric acid transmembrane transporter activity [GO:0015185]
ABC transporter domain-containing	Pgl_GLEAN_10028457	-2.65	C1LH_G1TLH_down	integral component of membrane [GO:0016021]; ATP binding [GO:0005524]; ATPase activity [GO:0016887]; ATPase-coupled transmembrane transporter activity [GO:0042626]
ABC transporter domain-containing	Pgl_GLEAN_10028217	-2.37	C1LH_G1TLH_down	integral component of membrane [GO:0016021]; ATP binding [GO:0005524]; ATPase activity [GO:0016887]
ABC transporter domain-containing	Pgl_GLEAN_10028457	-6.97	C2LH_G2TLH_down	integral component of membrane [GO:0016021]; ATP binding [GO:0005524]; ATPase activity [GO:0016887]; ATPase-coupled transmembrane transporter activity [GO:0042626]
ABC transporter domain-containing	Pgl_GLEAN_10028217	2.84	G1TLH_G2TLH_up	integral component of membrane [GO:0016021]; ATP binding [GO:0005524]; ATPase activity [GO:0016887]
ABC transporter domain-containing protein	Pgl_GLEAN_10027769	-2.11	C1LH_C2LH_down	integral component of membrane [GO:0016021]; ATP binding [GO:0005524]; ATPase activity [GO:0016887]; ATPase-coupled transmembrane transporter activity [GO:0042626]
ABC transporter domain-containing protein	Pgl_GLEAN_10006837	4.5	C1LH_G1TLH_up	integral component of membrane [GO:0016021]; plasma membrane [GO:0005886]; ATP binding [GO:0005524]
ABC transporter G family member	Pgl_GLEAN_10032979	-2.29	G1TLH_G2TLH_down	integral component of membrane [GO:0016021]; ATP binding [GO:0005524]; ATPase-coupled transmembrane transporter activity [GO:0042626]
ABC transporter G family member	Pgl_GLEAN_10023174	2.53	G1TLH_G2TLH_up	integral component of membrane [GO:0016021]; ATP binding [GO:0005524]; ATPase activity [GO:0016887]
Ammonium transporter OS=Sorghum bicolor	Pgl_GLEAN_10027285	-2.65	G1TLH_G2TLH_down	integral component of plasma membrane [GO:0005887]; ammonium transmembrane transporter activity [GO:0008519]; ammonium transmembrane transport [GO:0072488]
Calcium-transporting ATPase OS=Setaria	Pgl_GLEAN_10036166	-2.35	G1TLH_G2TLH_down	integral component of membrane [GO:0016021]; intracellular membrane-bounded organelle [GO:0043231]; ATP binding [GO:0005524]; ATPase-coupled cation transmembrane transporter activity [GO:0019829]; calcium transmembrane transporter activity, phosphorylative mechanism [GO:0005388]; calmodulin binding [GO:0005516]
Cyclic nucleotide-binding domain-containing	Pgl_GLEAN_10031339	2	C1LH_G1TLH_up	integral component of membrane [GO:0016021]; ion channel activity [GO:0005216]
H(+)/Pi cotransporter OS=Setaria italica	Pgl_GLEAN_10035729	-3.25	C1LH_G1TLH_down	integral component of membrane [GO:0016021]; inorganic phosphate transmembrane transporter activity [GO:0005315]; symporter activity [GO:0015293]; phosphate ion transport [GO:0006817]
H(+)/Pi cotransporter OS=Setaria italica	Pgl_GLEAN_10035729	2.69	G1TLH_G2TLH_up	integral component of membrane [GO:0016021]; inorganic phosphate transmembrane transporter activity [GO:0005315]; symporter activity [GO:0015293]; phosphate ion transport [GO:0006817]
HMA domain-containing protein	Pgl_GLEAN_10030011	-2.4	C1LH_G1TLH_down	metal ion binding [GO:0046872]; metal ion transport [GO:0030001]
HMA domain-containing protein	Pgl_GLEAN_10031907	-2.04	C1LH_G1TLH_down	metal ion binding [GO:0046872]; metal ion transport [GO:0030001]
HMA domain-containing protein	Pgl_GLEAN_10030576	-4.65	G1TLH_G2TLH_down	metal ion binding [GO:0046872]; metal ion transport [GO:0030001]
HMA domain-containing protein OS=Setaria	Pgl_GLEAN_10005623	-2.55	C1LH_G1TLH_down	chloroplast [GO:0009507]; metal ion binding [GO:0046872]; protein domain specific binding [GO:0019904]; cellular copper ion homeostasis [GO:0006878]; metal ion transport [GO:0030001]; response to cadmium ion [GO:0046686]
HMA domain-containing protein OS=Setaria	Pgl_GLEAN_10029117	-2.55	C1LH_G1TLH_down	metal ion binding [GO:0046872]; metal ion transport [GO:0030001]
HMA domain-containing protein OS=Setaria	Pgl_GLEAN_10029733	-2.51	C1LH_G1TLH_down	metal ion binding [GO:0046872]; metal ion transport [GO:0030001]
HMA domain-containing protein OS=Setaria	Pgl_GLEAN_10012697	-2.21	C1LH_G1TLH_down	metal ion binding [GO:0046872]; metal ion transport [GO:0030001]
HMA domain-containing protein OS=Setaria	Pgl_GLEAN_10034577	-5.19	G1TLH_G2TLH_down	metal ion binding [GO:0046872]; metal ion transport [GO:0030001]
HMA domain-containing protein OS=Setaria	Pgl_GLEAN_10005623	2.42	G1TLH_G2TLH_up	chloroplast [GO:0009507]; metal ion binding [GO:0046872]; protein domain specific binding [GO:0019904]; cellular copper ion homeostasis [GO:0006878]; metal ion transport [GO:0030001]; response to cadmium ion [GO:0046686]
HMA domain-containing protein OS=Setaria	Pgl_GLEAN_10034577	2.93	C1LH_G1TLH_up	metal ion binding [GO:0046872]; metal ion transport [GO:0030001]
HMA domain-containing protein OS=Sorghum	Pgl_GLEAN_10012488	-2.25	G1TLH_G2TLH_down	metal ion binding [GO:0046872]; metal ion transport [GO:0030001]
Nitrate reductase OS=Dichanthelium	Pgl_GLEAN_10031589	-4.7	G1TLH_G2TLH_down	heme binding [GO:0020037]; molybdenum ion binding [GO:0030151]; molybdopterin cofactor binding [GO:0043546]; nitrate reductase (NADPH) activity [GO:0050464]; nitrate assimilation [GO:0042128]; nitric oxide biosynthetic process [GO:0006809]
PBPe domain-containing protein OS=Setaria	Pgl_GLEAN_10005840	-2.31	C1LH_G1TLH_down	integral component of membrane [GO:0016021]; plasma membrane [GO:0005886]; ligand-gated ion channel activity [GO:0015276]; signaling receptor activity [GO:0038023]
PBPe domain-containing protein OS=Setaria	Pgl_GLEAN_10005840	2.39	G1TLH_G2TLH_up	integral component of membrane [GO:0016021]; plasma membrane [GO:0005886]; ligand-gated ion channel activity [GO:0015276]; signaling receptor activity [GO:0038023]
Protochlorophyllide-dependent	Pgl_GLEAN_10023344	-2.14	C1LH_G1TLH_down	2 iron, 2 sulfur cluster binding [GO:0051537]; metal ion binding [GO:0046872]; oxidation-reduction process [GO:0055114]
Uncharacterized protein OS=Panicum	Pgl_GLEAN_10012643	-4.68	C1LH_G1TLH_down	metal ion binding [GO:0046872]; metal ion transport [GO:0030001]
Uncharacterized protein OS=Setaria	Pgl_GLEAN_10006384	-3.65	C1LH_G1TLH_down	integral component of membrane [GO:0016021]; ATP binding [GO:0005524]; ATPase-coupled transmembrane transporter activity [GO:0042626]
Uncharacterized protein OS=Setaria	Pgl_GLEAN_10037072	-2.01	C1LH_G1TLH_down	integral component of membrane [GO:0016021]; ATP binding [GO:0005524]; ATPase-coupled transmembrane transporter activity [GO:0042626]
Uncharacterized protein OS=Setaria	Pgl_GLEAN_10006384	-7.16	C2LH_G2TLH_down	integral component of membrane [GO:0016021]; ATP binding [GO:0005524]; ATPase-coupled transmembrane transporter activity [GO:0042626]
Uncharacterized protein OS=Setaria	Pgl_GLEAN_10006384	-4.54	G1TLH_G2TLH_down	integral component of membrane [GO:0016021]; ATP binding [GO:0005524]; ATPase-coupled transmembrane transporter activity [GO:0042626]
Uncharacterized protein OS=Setaria	Pgl_GLEAN_10036360	-4.1	G1TLH_G2TLH_down	integral component of membrane [GO:0016021]; ATP binding [GO:0005524]; ATPase activity [GO:0016887]; ATPase-coupled transmembrane transporter activity [GO:0042626]
Uncharacterized protein OS=Setaria	Pgl_GLEAN_10036363	-4.02	G1TLH_G2TLH_down	integral component of membrane [GO:0016021]; ATP binding [GO:0005524]; ATPase activity [GO:0016887]; ATPase-coupled transmembrane transporter activity [GO:0042626]
Uncharacterized protein OS=Setaria	Pgl_GLEAN_10029099	-3.98	G1TLH_G2TLH_down	integral component of membrane [GO:0016021]; ATP binding [GO:0005524]; ATPase activity [GO:0016887]; ATPase-coupled transmembrane transporter activity [GO:0042626]
Uncharacterized protein OS=Setaria	Pgl_GLEAN_10036348	-3.59	G1TLH_G2TLH_down	metal ion binding [GO:0046872]; metal ion transport [GO:0030001]
Uncharacterized protein OS=Setaria	Pgl_GLEAN_10036348	-3.09	G1TLH_G2TLH_down	metal ion binding [GO:0046872]; metal ion transport [GO:0030001]
Uncharacterized protein OS=Setaria	Pgl_GLEAN_10036360	-3.03	G1TLH_G2TLH_down	integral component of membrane [GO:0016021]; ATP binding [GO:0005524]; ATPase activity [GO:0016887]; ATPase-coupled transmembrane transporter activity [GO:0042626]
Uncharacterized protein OS=Setaria	Pgl_GLEAN_10037072	3.42	G1TLH_G2TLH_up	integral component of membrane [GO:0016021]; ATP binding [GO:0005524]; ATPase-coupled transmembrane transporter activity [GO:0042626]
Uncharacterized protein OS=Setaria italica	Pgl_GLEAN_10028511	-2.97	C1LH_G1TLH_down	integral component of membrane [GO:0016021]; ATP binding [GO:0005524]; ATPase activity [GO:0016887]; ATPase-coupled transmembrane transporter activity [GO:0042626]
Uncharacterized protein OS=Setaria italica	Pgl_GLEAN_10034348	-2.32	C1LH_G1TLH_down	metal ion binding [GO:0046872]; metal ion transport [GO:0030001]
Uncharacterized protein OS=Setaria italica	Pgl_GLEAN_10011449	-3.15	G1TLH_G2TLH_down	integral component of membrane [GO:0016021]; ATP binding [GO:0005524]; ATPase activity [GO:0016887]; ATPase-coupled transmembrane transporter activity [GO:0042626]; transmembrane transport [GO:0055085]
Uncharacterized protein OS=Setaria italica	Pgl_GLEAN_10028511	-2.26	G1TLH_G2TLH_down	integral component of membrane [GO:0016021]; ATP binding [GO:0005524]; ATPase activity [GO:0016887]; ATPase-coupled transmembrane transporter activity [GO:0042626]
Uncharacterized protein OS=Setaria italica	Pgl_GLEAN_10001725	-2.02	G1TLH_G2TLH_down	integral component of membrane [GO:0016021]; ATP binding [GO:0005524]; ATPase activity [GO:0016887]; ATPase-coupled transmembrane transporter activity [GO:0042626]; transmembrane transport [GO:0055085]
Uncharacterized protein OS=Setaria italica	Pgl_GLEAN_10028248	4.26	C1LH_G1TLH_up	integral component of membrane [GO:0016021]; ATP binding [GO:0005524]; ATPase-coupled transmembrane transporter activity [GO:0042626]
Uncharacterized protein OS=Setaria	Pgl_GLEAN_10025995	2.31	C1LH_G1TLH_up	chloroplast envelope [GO:0009941]; integral component of membrane [GO:0016021]; mitochondrial inner membrane [GO:0005743]; S-adenosyl-L-methionine transmembrane transporter activity [GO:0000095]
Uncharacterized protein OS=Setaria	Pgl_GLEAN_10021621	2.47	C1LH_G1TLH_up	2 iron, 2 sulfur cluster binding [GO:0051537]; electron transfer activity [GO:0009055]; FAD binding [GO:0071949]; iron ion binding [GO:0005506]
Uncharacterized protein OS=Setaria	Pgl_GLEAN_10029844	3.18	C1LH_G1TLH_up	integral component of membrane [GO:0016021]; ATP binding [GO:0005524]; ATPase activity [GO:0016887]; ATPase-coupled transmembrane transporter activity [GO:0042626]
Uncharacterized protein OS=Setaria	Pgl_GLEAN_10017608	4.15	C1LH_G1TLH_up	integral component of membrane [GO:0016021]; ATP binding [GO:0005524]; ATPase activity [GO:0016887]; ATPase-coupled transmembrane transporter activity [GO:0042626]
Note*: C1- Control HTG, G1T- Treated HTG, C2- Control HSG, G2T- Treated HSG, LH- leaf tissues and RH- Root tissues

## Sheet: Table S2
Table S2: List of DEGs related to photosynthesis and CO2 assimilation identified in response to heat stress in leaf tissue
SeqDescription	Geneid	logFC	combinations	Gene ontology (GO)
Alpha-carbonic anhydrase domain-containing	Pgl_GLEAN_10019648	-3.41	C1LH_G1TLH_down	carbonate dehydratase activity [GO:0004089]; hydro-lyase activity [GO:0016836]; zinc ion binding [GO:0008270]; one-carbon metabolic process [GO:0006730]
Alpha-carbonic anhydrase domain-containing	Pgl_GLEAN_10019649	-7.11	C1LH_G1TLH_down	carbonate dehydratase activity [GO:0004089]; zinc ion binding [GO:0008270]
Alpha-carbonic anhydrase domain-containing	Pgl_GLEAN_10019649	7.05	G1TLH_G2TLH_up	carbonate dehydratase activity [GO:0004089]; zinc ion binding [GO:0008270]
Chlorophyll a-b binding protein,	Pgl_GLEAN_10021964	-5.02	C1LH_G1TLH_down	chloroplast envelope [GO:0009941]; chloroplast thylakoid membrane [GO:0009535]; photosystem I [GO:0009522]; photosystem II [GO:0009523]; plastoglobule [GO:0010287]; chlorophyll binding [GO:0016168]; mRNA binding [GO:0003729]; protein domain specific binding [GO:0019904]; nonphotochemical quenching [GO:0010196]; photosynthesis, light harvesting [GO:0009765]; protein-chromophore linkage [GO:0018298]
Chlorophyll a-b binding protein,	Pgl_GLEAN_10021964	4.43	G1TLH_G2TLH_up	chloroplast envelope [GO:0009941]; chloroplast thylakoid membrane [GO:0009535]; photosystem I [GO:0009522]; photosystem II [GO:0009523]; plastoglobule [GO:0010287]; chlorophyll binding [GO:0016168]; mRNA binding [GO:0003729]; protein domain specific binding [GO:0019904]; nonphotochemical quenching [GO:0010196]; photosynthesis, light harvesting [GO:0009765]; protein-chromophore linkage [GO:0018298]
Chlorophyll a-b binding protein,	Pgl_GLEAN_10013725	-4.01	C1LH_G1TLH_down	chloroplast thylakoid membrane [GO:0009535]; photosystem I [GO:0009522]; photosystem II [GO:0009523]; chlorophyll binding [GO:0016168]; photosynthesis, light harvesting [GO:0009765]; protein-chromophore linkage [GO:0018298]
Chlorophyll a-b binding protein,	Pgl_GLEAN_10013567	-5.04	C1LH_G1TLH_down	chloroplast thylakoid membrane [GO:0009535]; photosystem I [GO:0009522]; photosystem II [GO:0009523]; chlorophyll binding [GO:0016168]; photosynthesis, light harvesting [GO:0009765]; protein-chromophore linkage [GO:0018298]
Chlorophyll a-b binding protein,	Pgl_GLEAN_10015796	-4.97	C1LH_G1TLH_down	chloroplast thylakoid membrane [GO:0009535]; photosystem I [GO:0009522]; photosystem II [GO:0009523]; chlorophyll binding [GO:0016168]; photosynthesis, light harvesting [GO:0009765]; protein-chromophore linkage [GO:0018298]
Chlorophyll a-b binding protein,	Pgl_GLEAN_10034711	-4.94	C1LH_G1TLH_down	chloroplast thylakoid membrane [GO:0009535]; photosystem I [GO:0009522]; photosystem II [GO:0009523]; chlorophyll binding [GO:0016168]; photosynthesis, light harvesting [GO:0009765]; protein-chromophore linkage [GO:0018298]
Chlorophyll a-b binding protein,	Pgl_GLEAN_10037327	-4.89	C1LH_G1TLH_down	chloroplast thylakoid membrane [GO:0009535]; photosystem I [GO:0009522]; photosystem II [GO:0009523]; chlorophyll binding [GO:0016168]; photosynthesis, light harvesting [GO:0009765]; protein-chromophore linkage [GO:0018298]
Chlorophyll a-b binding protein,	Pgl_GLEAN_10015796	4.31	G1TLH_G2TLH_up	chloroplast thylakoid membrane [GO:0009535]; photosystem I [GO:0009522]; photosystem II [GO:0009523]; chlorophyll binding [GO:0016168]; photosynthesis, light harvesting [GO:0009765]; protein-chromophore linkage [GO:0018298]
Chlorophyll a-b binding protein,	Pgl_GLEAN_10034711	4.32	G1TLH_G2TLH_up	chloroplast thylakoid membrane [GO:0009535]; photosystem I [GO:0009522]; photosystem II [GO:0009523]; chlorophyll binding [GO:0016168]; photosynthesis, light harvesting [GO:0009765]; protein-chromophore linkage [GO:0018298]
Chlorophyll a-b binding protein,	Pgl_GLEAN_10013567	5.06	G1TLH_G2TLH_up	chloroplast thylakoid membrane [GO:0009535]; photosystem I [GO:0009522]; photosystem II [GO:0009523]; chlorophyll binding [GO:0016168]; photosynthesis, light harvesting [GO:0009765]; protein-chromophore linkage [GO:0018298]
Chlorophyll a-b binding protein,	Pgl_GLEAN_10013725	5.1	G1TLH_G2TLH_up	chloroplast thylakoid membrane [GO:0009535]; photosystem I [GO:0009522]; photosystem II [GO:0009523]; chlorophyll binding [GO:0016168]; photosynthesis, light harvesting [GO:0009765]; protein-chromophore linkage [GO:0018298]
Chlorophyll a-b binding protein,	Pgl_GLEAN_10037327	5.88	G1TLH_G2TLH_up	chloroplast thylakoid membrane [GO:0009535]; photosystem I [GO:0009522]; photosystem II [GO:0009523]; chlorophyll binding [GO:0016168]; photosynthesis, light harvesting [GO:0009765]; protein-chromophore linkage [GO:0018298]
Chlorophyll a-b binding protein,	Pgl_GLEAN_10010788	-4.58	C1LH_G1TLH_down	chloroplast thylakoid membrane [GO:0009535]; photosystem I [GO:0009522]; photosystem II [GO:0009523]; plastoglobule [GO:0010287]; chlorophyll binding [GO:0016168]; photosynthesis, light harvesting in photosystem I [GO:0009768]; protein-chromophore linkage [GO:0018298]; response to light stimulus [GO:0009416]
Chlorophyll a-b binding protein,	Pgl_GLEAN_10010788	4.18	G1TLH_G2TLH_up	chloroplast thylakoid membrane [GO:0009535]; photosystem I [GO:0009522]; photosystem II [GO:0009523]; plastoglobule [GO:0010287]; chlorophyll binding [GO:0016168]; photosynthesis, light harvesting in photosystem I [GO:0009768]; protein-chromophore linkage [GO:0018298]; response to light stimulus [GO:0009416]
Chlorophyll a-b binding protein, chloroplastic	Pgl_GLEAN_10026426	-4.57	C1LH_G1TLH_down	chloroplast envelope [GO:0009941]; chloroplast thylakoid membrane [GO:0009535]; photosystem I [GO:0009522]; photosystem II [GO:0009523]; plastoglobule [GO:0010287]; chlorophyll binding [GO:0016168]; photosynthesis, light harvesting in photosystem I [GO:0009768]; protein-chromophore linkage [GO:0018298]; response to light stimulus [GO:0009416]
Chlorophyll a-b binding protein, chloroplastic	Pgl_GLEAN_10027569	-4.45	C1LH_G1TLH_down	chloroplast envelope [GO:0009941]; chloroplast thylakoid membrane [GO:0009535]; photosystem I [GO:0009522]; photosystem II [GO:0009523]; plastoglobule [GO:0010287]; chlorophyll binding [GO:0016168]; photosynthesis, light harvesting in photosystem I [GO:0009768]; protein-chromophore linkage [GO:0018298]; response to light stimulus [GO:0009416]
Chlorophyll a-b binding protein, chloroplastic	Pgl_GLEAN_10030783	-4.21	C1LH_G1TLH_down	chloroplast envelope [GO:0009941]; chloroplast thylakoid membrane [GO:0009535]; photosystem I [GO:0009522]; photosystem II [GO:0009523]; plastoglobule [GO:0010287]; chlorophyll binding [GO:0016168]; photosynthesis, light harvesting in photosystem I [GO:0009768]; protein-chromophore linkage [GO:0018298]; response to light stimulus [GO:0009416]
Chlorophyll a-b binding protein, chloroplastic	Pgl_GLEAN_10013085	-5.49	C1LH_G1TLH_down	chloroplast envelope [GO:0009941]; chloroplast thylakoid membrane [GO:0009535]; photosystem I [GO:0009522]; photosystem II [GO:0009523]; plastoglobule [GO:0010287]; chlorophyll binding [GO:0016168]; photosynthesis, light harvesting in photosystem I [GO:0009768]; protein-chromophore linkage [GO:0018298]; response to light stimulus [GO:0009416]
Chlorophyll a-b binding protein, chloroplastic	Pgl_GLEAN_10015784	-4.71	C1LH_G1TLH_down	chloroplast envelope [GO:0009941]; chloroplast thylakoid membrane [GO:0009535]; photosystem I [GO:0009522]; photosystem II [GO:0009523]; plastoglobule [GO:0010287]; chlorophyll binding [GO:0016168]; photosynthesis, light harvesting in photosystem I [GO:0009768]; protein-chromophore linkage [GO:0018298]; response to light stimulus [GO:0009416]
Chlorophyll a-b binding protein, chloroplastic	Pgl_GLEAN_10015784	4.47	G1TLH_G2TLH_up	chloroplast envelope [GO:0009941]; chloroplast thylakoid membrane [GO:0009535]; photosystem I [GO:0009522]; photosystem II [GO:0009523]; plastoglobule [GO:0010287]; chlorophyll binding [GO:0016168]; photosynthesis, light harvesting in photosystem I [GO:0009768]; protein-chromophore linkage [GO:0018298]; response to light stimulus [GO:0009416]
Chlorophyll a-b binding protein, chloroplastic	Pgl_GLEAN_10013085	4.84	G1TLH_G2TLH_up	chloroplast envelope [GO:0009941]; chloroplast thylakoid membrane [GO:0009535]; photosystem I [GO:0009522]; photosystem II [GO:0009523]; plastoglobule [GO:0010287]; chlorophyll binding [GO:0016168]; photosynthesis, light harvesting in photosystem I [GO:0009768]; protein-chromophore linkage [GO:0018298]; response to light stimulus [GO:0009416]
Chlorophyll a-b binding protein, chloroplastic	Pgl_GLEAN_10030783	5.25	G1TLH_G2TLH_up	chloroplast envelope [GO:0009941]; chloroplast thylakoid membrane [GO:0009535]; photosystem I [GO:0009522]; photosystem II [GO:0009523]; plastoglobule [GO:0010287]; chlorophyll binding [GO:0016168]; photosynthesis, light harvesting in photosystem I [GO:0009768]; protein-chromophore linkage [GO:0018298]; response to light stimulus [GO:0009416]
Chlorophyll a-b binding protein, chloroplastic	Pgl_GLEAN_10027569	6.85	G1TLH_G2TLH_up	chloroplast envelope [GO:0009941]; chloroplast thylakoid membrane [GO:0009535]; photosystem I [GO:0009522]; photosystem II [GO:0009523]; plastoglobule [GO:0010287]; chlorophyll binding [GO:0016168]; photosynthesis, light harvesting in photosystem I [GO:0009768]; protein-chromophore linkage [GO:0018298]; response to light stimulus [GO:0009416]
Chlorophyll a-b binding protein, chloroplastic	Pgl_GLEAN_10026426	8.23	G1TLH_G2TLH_up	chloroplast envelope [GO:0009941]; chloroplast thylakoid membrane [GO:0009535]; photosystem I [GO:0009522]; photosystem II [GO:0009523]; plastoglobule [GO:0010287]; chlorophyll binding [GO:0016168]; photosynthesis, light harvesting in photosystem I [GO:0009768]; protein-chromophore linkage [GO:0018298]; response to light stimulus [GO:0009416]
Chlorophyll a-b binding protein, chloroplastic	Pgl_GLEAN_10027357	-5.07	C1LH_G1TLH_down	chloroplast thylakoid membrane [GO:0009535]; photosystem I [GO:0009522]; photosystem II [GO:0009523]; chlorophyll binding [GO:0016168]; photosynthesis, light harvesting [GO:0009765]; protein-chromophore linkage [GO:0018298]
Chlorophyll a-b binding protein, chloroplastic	Pgl_GLEAN_10027357	4.44	G1TLH_G2TLH_up	chloroplast thylakoid membrane [GO:0009535]; photosystem I [GO:0009522]; photosystem II [GO:0009523]; chlorophyll binding [GO:0016168]; photosynthesis, light harvesting [GO:0009765]; protein-chromophore linkage [GO:0018298]
Chlorophyll a-b binding protein, chloroplastic	Pgl_GLEAN_10035510	-4.83	C1LH_G1TLH_down	chloroplast thylakoid membrane [GO:0009535]; photosystem I [GO:0009522]; photosystem II [GO:0009523]; plastoglobule [GO:0010287]; chlorophyll binding [GO:0016168]; photosynthesis, light harvesting in photosystem I [GO:0009768]; protein-chromophore linkage [GO:0018298]; response to light stimulus [GO:0009416]
Chlorophyll a-b binding protein, chloroplastic	Pgl_GLEAN_10035510	4.33	G1TLH_G2TLH_up	chloroplast thylakoid membrane [GO:0009535]; photosystem I [GO:0009522]; photosystem II [GO:0009523]; plastoglobule [GO:0010287]; chlorophyll binding [GO:0016168]; photosynthesis, light harvesting in photosystem I [GO:0009768]; protein-chromophore linkage [GO:0018298]; response to light stimulus [GO:0009416]
Chlorophyllide a oxygenase chloroplastic	Pgl_GLEAN_10026767	-3.26	C1LH_G1TLH_down	chloroplast [GO:0009507]; 2 iron, 2 sulfur cluster binding [GO:0051537]; chlorophyllide a oxygenase [overall] activity [GO:0010277]; iron ion binding [GO:0005506]
Chlorophyllide a oxygenase chloroplastic	Pgl_GLEAN_10026767	3.11	G1TLH_G2TLH_up	chloroplast [GO:0009507]; 2 iron, 2 sulfur cluster binding [GO:0051537]; chlorophyllide a oxygenase [overall] activity [GO:0010277]; iron ion binding [GO:0005506]
Cytochrome b559 subunit alpha	Pgl_GLEAN_10031830	-10.69	C2LH_G2TLH_down	chloroplast thylakoid membrane [GO:0009535]; integral component of membrane [GO:0016021]; photosystem II reaction center [GO:0009539]; electron transfer activity [GO:0009055]; heme binding [GO:0020037]; iron ion binding [GO:0005506]; photosynthetic electron transport chain [GO:0009767]
Fructose-bisphosphate aldolase OS=Setaria	Pgl_GLEAN_10008288	-2.7	C1LH_G1TLH_down	cytosol [GO:0005829]; fructose-bisphosphate aldolase activity [GO:0004332]; fructose 1,6-bisphosphate metabolic process [GO:0030388]; glycolytic process [GO:0006096]
Fructose-bisphosphate aldolase OS=Setaria	Pgl_GLEAN_10038255	-2.34	C1LH_G1TLH_down	cytosol [GO:0005829]; fructose-bisphosphate aldolase activity [GO:0004332]; fructose 1,6-bisphosphate metabolic process [GO:0030388]; glycolytic process [GO:0006096]
Glucose-6-phosphate 1-dehydrogenase	Pgl_GLEAN_10034350	-2.78	C1LH_G1TLH_down	glucose-6-phosphate dehydrogenase activity [GO:0004345]; NADP binding [GO:0050661]; glucose metabolic process [GO:0006006]; pentose-phosphate shunt [GO:0006098]
Glucose-6-phosphate 1-dehydrogenase	Pgl_GLEAN_10034350	3.48	G1TLH_G2TLH_up	glucose-6-phosphate dehydrogenase activity [GO:0004345]; NADP binding [GO:0050661]; glucose metabolic process [GO:0006006]; pentose-phosphate shunt [GO:0006098]
Isocitrate lyase OS=Setaria italica OX=4555	Pgl_GLEAN_10010163	4.76	C1LH_C2LH_up	glyoxysome [GO:0009514]; isocitrate lyase activity [GO:0004451]; metal ion binding [GO:0046872]; glyoxylate cycle [GO:0006097]; photosynthesis [GO:0015979]; tricarboxylic acid cycle [GO:0006099]
Phosphoenolpyruvate carboxykinase	Pgl_GLEAN_10029931	-3.34	C1LH_G1TLH_down	ATP binding [GO:0005524]; phosphoenolpyruvate carboxykinase (ATP) activity [GO:0004612]; gluconeogenesis [GO:0006094]
Phosphoenolpyruvate carboxykinase	Pgl_GLEAN_10029931	2.49	G1TLH_G2TLH_up	ATP binding [GO:0005524]; phosphoenolpyruvate carboxykinase (ATP) activity [GO:0004612]; gluconeogenesis [GO:0006094]
Phosphoglycerate mutase (2,3-diphosphoglycerate-independent)	Pgl_GLEAN_10009672	2.08	C1LH_G1TLH_up	cytoplasm [GO:0005737]; 2,3-bisphosphoglycerate-independent phosphoglycerate mutase activity [GO:0046537]; manganese ion binding [GO:0030145]; cellular carbohydrate metabolic process [GO:0044262]; glucose catabolic process [GO:0006007]; glycolytic process [GO:0006096]
Photosystem II 10 kDa polypeptide, chloroplastic	Pgl_GLEAN_10023088	-2.62	C1LH_G1TLH_down	chloroplast thylakoid membrane [GO:0009535]; integral component of membrane [GO:0016021]; photosystem II oxygen evolving complex [GO:0009654]; photosynthesis [GO:0015979]
Photosystem II 10 kDa polypeptide, chloroplastic	Pgl_GLEAN_10023088	2.13	G1TLH_G2TLH_up	chloroplast thylakoid membrane [GO:0009535]; integral component of membrane [GO:0016021]; photosystem II oxygen evolving complex [GO:0009654]; photosynthesis [GO:0015979]
Photosystem II CP47 reaction center	Pgl_GLEAN_10001458	-5.59	C2LH_G2TLH_down	integral component of membrane [GO:0016021]; photosystem II [GO:0009523]; chlorophyll binding [GO:0016168]; electron transporter, transferring electrons within the cyclic electron transport pathway of photosynthesis activity [GO:0045156]; photosynthetic electron transport in photosystem II [GO:0009772]; protein-chromophore linkage [GO:0018298]
Phytocyanin domain-containing	Pgl_GLEAN_10005585	-2.62	C1LH_G1TLH_down	anchored component of plasma membrane [GO:0046658]; electron transfer activity [GO:0009055]
Phytocyanin domain-containing	Pgl_GLEAN_10005585	2.47	G1TLH_G2TLH_up	anchored component of plasma membrane [GO:0046658]; electron transfer activity [GO:0009055]
Phytocyanin domain-containing	Pgl_GLEAN_10019833	-2.39	C1LH_G1TLH_down	electron transfer activity [GO:0009055]
Phytocyanin domain-containing	Pgl_GLEAN_10008576	-2.98	C1LH_G1TLH_down	electron transfer activity [GO:0009055]
Phytocyanin domain-containing	Pgl_GLEAN_10008576	-7.07	C2LH_G2TLH_down	electron transfer activity [GO:0009055]
Phytocyanin domain-containing	Pgl_GLEAN_10019833	-5.25	C2LH_G2TLH_down	electron transfer activity [GO:0009055]
Phytocyanin domain-containing	Pgl_GLEAN_10006680	-3.32	C1LH_G1TLH_down	integral component of membrane [GO:0016021]; electron transfer activity [GO:0009055]
Protochlorophyllide-dependent	Pgl_GLEAN_10023344	-2.14	C1LH_G1TLH_down	2 iron, 2 sulfur cluster binding [GO:0051537]; metal ion binding [GO:0046872]; oxidation-reduction process [GO:0055114]
PSI-G OS=Arundo donax OX=35708	Pgl_GLEAN_10027994	-3.56	C1LH_G1TLH_down	chloroplast thylakoid membrane [GO:0009535]; integral component of membrane [GO:0016021]; photosystem I [GO:0009522]; photosynthesis [GO:0015979]
PSI-G OS=Arundo donax OX=35708	Pgl_GLEAN_10027994	3.32	G1TLH_G2TLH_up	chloroplast thylakoid membrane [GO:0009535]; integral component of membrane [GO:0016021]; photosystem I [GO:0009522]; photosynthesis [GO:0015979]
PSII 6.1 kDa protein OS=Setaria italica	Pgl_GLEAN_10020924	-3.54	C1LH_G1TLH_down	chloroplast thylakoid membrane [GO:0009535]; integral component of membrane [GO:0016021]; photosystem II [GO:0009523]; photosynthesis [GO:0015979]; photosystem II stabilization [GO:0042549]
PSII 6.1 kDa protein OS=Setaria italica	Pgl_GLEAN_10019587	-2.83	C1LH_G1TLH_down	chloroplast thylakoid membrane [GO:0009535]; integral component of membrane [GO:0016021]; photosystem II [GO:0009523]; photosynthesis [GO:0015979]; photosystem II stabilization [GO:0042549]
PSII 6.1 kDa protein OS=Setaria italica	Pgl_GLEAN_10019587	2.66	G1TLH_G2TLH_up	chloroplast thylakoid membrane [GO:0009535]; integral component of membrane [GO:0016021]; photosystem II [GO:0009523]; photosynthesis [GO:0015979]; photosystem II stabilization [GO:0042549]
PSII 6.1 kDa protein OS=Setaria italica	Pgl_GLEAN_10020924	2.95	G1TLH_G2TLH_up	chloroplast thylakoid membrane [GO:0009535]; integral component of membrane [GO:0016021]; photosystem II [GO:0009523]; photosynthesis [GO:0015979]; photosystem II stabilization [GO:0042549]
Pyrophosphate--fructose 6-phosphate	Pgl_GLEAN_10022150	-2.2	C1LH_G1TLH_down	6-phosphofructokinase activity [GO:0003872]; ATP binding [GO:0005524]; diphosphate-fructose-6-phosphate 1-phosphotransferase activity [GO:0047334]; metal ion binding [GO:0046872]
Pyrophosphate--fructose 6-phosphate	Pgl_GLEAN_10022150	3.25	G1TLH_G2TLH_up	6-phosphofructokinase activity [GO:0003872]; ATP binding [GO:0005524]; diphosphate-fructose-6-phosphate 1-phosphotransferase activity [GO:0047334]; metal ion binding [GO:0046872]
Pyrophosphate--fructose 6-phosphate	Pgl_GLEAN_10026749	2.2	C1LH_G1TLH_up	cytoplasm [GO:0005737]; 6-phosphofructokinase activity [GO:0003872]; ATP binding [GO:0005524]; diphosphate-fructose-6-phosphate 1-phosphotransferase activity [GO:0047334]; metal ion binding [GO:0046872]; fructose 6-phosphate metabolic process [GO:0006002]
Uncharacterized protein OS=Dichanthelium	Pgl_GLEAN_10023146	-2.84	C1LH_G1TLH_down	integral component of membrane [GO:0016021]; photosystem II [GO:0009523]; photosynthesis [GO:0015979]
Uncharacterized protein OS=Dichanthelium	Pgl_GLEAN_10023146	3.13	G1TLH_G2TLH_up	integral component of membrane [GO:0016021]; photosystem II [GO:0009523]; photosynthesis [GO:0015979]
Uncharacterized protein OS=Dichanthelium	Pgl_GLEAN_10035244	-3.98	C1LH_G1TLH_down	integral component of membrane [GO:0016021]; FAD binding [GO:0071949]
Uncharacterized protein OS=Dichanthelium	Pgl_GLEAN_10035244	3.62	G1TLH_G2TLH_up	integral component of membrane [GO:0016021]; FAD binding [GO:0071949]
Uncharacterized protein OS=Hordeum	Pgl_GLEAN_10014392	-10.1	C1LH_C2LH_down	chloroplast [GO:0009507]; integral component of membrane [GO:0016021]; thylakoid [GO:0009579]; photosynthesis [GO:0015979]
Uncharacterized protein OS=Hordeum	Pgl_GLEAN_10014392	3.57	C2LH_G2TLH_up	chloroplast [GO:0009507]; integral component of membrane [GO:0016021]; thylakoid [GO:0009579]; photosynthesis [GO:0015979]
Uncharacterized protein OS=Setaria	Pgl_GLEAN_10018107	-3.03	C1LH_G1TLH_down	chloroplast envelope [GO:0009941]; heme binding [GO:0020037]; iron ion binding [GO:0005506]; lyase activity [GO:0016829]; monooxygenase activity [GO:0004497]; oxidoreductase activity, acting on paired donors, with incorporation or reduction of molecular oxygen [GO:0016705]; green leaf volatile biosynthetic process [GO:0010597]; response to wounding [GO:0009611]
Uncharacterized protein OS=Setaria	Pgl_GLEAN_10018107	2.77	G1TLH_G2TLH_up	chloroplast envelope [GO:0009941]; heme binding [GO:0020037]; iron ion binding [GO:0005506]; lyase activity [GO:0016829]; monooxygenase activity [GO:0004497]; oxidoreductase activity, acting on paired donors, with incorporation or reduction of molecular oxygen [GO:0016705]; green leaf volatile biosynthetic process [GO:0010597]; response to wounding [GO:0009611]
Uncharacterized protein OS=Setaria italica	Pgl_GLEAN_10016223	-2.11	C1LH_G1TLH_down	chloroplast envelope [GO:0009941]; integral component of membrane [GO:0016021]
Uncharacterized protein OS=Setaria italica	Pgl_GLEAN_10016223	2.17	G1TLH_G2TLH_up	chloroplast envelope [GO:0009941]; integral component of membrane [GO:0016021]
Uncharacterized protein OS=Setaria italica	Pgl_GLEAN_10008575	-3.4	C1LH_G1TLH_down	chloroplast thylakoid membrane [GO:0009535]; photosystem I reaction center [GO:0009538]; photosynthesis [GO:0015979]
Uncharacterized protein OS=Setaria italica	Pgl_GLEAN_10032833	-3.22	C1LH_G1TLH_down	chloroplast thylakoid membrane [GO:0009535]; photosystem I reaction center [GO:0009538]; photosynthesis [GO:0015979]
Uncharacterized protein OS=Setaria italica	Pgl_GLEAN_10032833	2.58	G1TLH_G2TLH_up	chloroplast thylakoid membrane [GO:0009535]; photosystem I reaction center [GO:0009538]; photosynthesis [GO:0015979]
Uncharacterized protein OS=Setaria italica	Pgl_GLEAN_10008575	2.79	G1TLH_G2TLH_up	chloroplast thylakoid membrane [GO:0009535]; photosystem I reaction center [GO:0009538]; photosynthesis [GO:0015979]
Uncharacterized protein OS=Setaria italica	Pgl_GLEAN_10017092	-3.5	C1LH_G1TLH_down	chloroplast [GO:0009507]; extrinsic component of membrane [GO:0019898]; photosystem II oxygen evolving complex [GO:0009654]; calcium ion binding [GO:0005509]; electron transporter, transferring electrons within the cyclic electron transport pathway of photosynthesis activity [GO:0045156]; photosynthetic electron transport chain [GO:0009767]
Uncharacterized protein OS=Setaria italica	Pgl_GLEAN_10017092	3.34	G1TLH_G2TLH_up	chloroplast [GO:0009507]; extrinsic component of membrane [GO:0019898]; photosystem II oxygen evolving complex [GO:0009654]; calcium ion binding [GO:0005509]; electron transporter, transferring electrons within the cyclic electron transport pathway of photosynthesis activity [GO:0045156]; photosynthetic electron transport chain [GO:0009767]
Uncharacterized protein OS=Setaria italica	Pgl_GLEAN_10033916	-2	C1LH_G1TLH_down	catalytic activity [GO:0003824]; photosynthesis [GO:0015979]
Uncharacterized protein OS=Setaria italica	Pgl_GLEAN_10033916	2.82	G1TLH_G2TLH_up	catalytic activity [GO:0003824]; photosynthesis [GO:0015979]
Uncharacterized protein OS=Setaria italica	Pgl_GLEAN_10017092	-3.5	C1LH_G1TLH_down	chloroplast [GO:0009507]; extrinsic component of membrane [GO:0019898]; photosystem II oxygen evolving complex [GO:0009654]; calcium ion binding [GO:0005509]; electron transporter, transferring electrons within the cyclic electron transport pathway of photosynthesis activity [GO:0045156]; photosynthetic electron transport chain [GO:0009767]
Uncharacterized protein OS=Setaria italica	Pgl_GLEAN_10017092	3.34	G1TLH_G2TLH_up	chloroplast [GO:0009507]; extrinsic component of membrane [GO:0019898]; photosystem II oxygen evolving complex [GO:0009654]; calcium ion binding [GO:0005509]; electron transporter, transferring electrons within the cyclic electron transport pathway of photosynthesis activity [GO:0045156]; photosynthetic electron transport chain [GO:0009767]
Uncharacterized protein OS=Setaria italica	Pgl_GLEAN_10017534	-4.78	C1LH_G1TLH_down	chloroplast thylakoid membrane [GO:0009535]; integral component of membrane [GO:0016021]; photosystem I reaction center [GO:0009538]; photosynthesis [GO:0015979]
Uncharacterized protein OS=Setaria italica	Pgl_GLEAN_10017534	4.43	G1TLH_G2TLH_up	chloroplast thylakoid membrane [GO:0009535]; integral component of membrane [GO:0016021]; photosystem I reaction center [GO:0009538]; photosynthesis [GO:0015979]
Uncharacterized protein OS=Setaria italica	Pgl_GLEAN_10037391	-3.38	C1LH_G1TLH_down	electron transfer activity [GO:0009055]; iron ion binding [GO:0005506]; iron-sulfur cluster binding [GO:0051536]
Uncharacterized protein OS=Setaria italica	Pgl_GLEAN_10037391	4.28	G1TLH_G2TLH_up	electron transfer activity [GO:0009055]; iron ion binding [GO:0005506]; iron-sulfur cluster binding [GO:0051536]

## Sheet: Table S3
Table S3: List of DEGs related to secondary metabolites and protein ubiquitination identified in response to heat stress in leaf tissue
SeqDescription	Geneid	logFC	combinations	Gene ontology (GO)
Hexosyltransferase OS=Setaria italica	Pgl_GLEAN_10011272	-2.65	C1LH_C2LH_down	Golgi membrane [GO:0000139]; integral component of membrane [GO:0016021]; beta-1,3-galactosyltransferase activity [GO:0048531]; protein glycosylation [GO:0006486]
NPH3 domain-containing protein	Pgl_GLEAN_10031756	2.27	G1TLH_G2TLH_up	protein ubiquitination [GO:0016567]
RING-type E3 ubiquitin transferase	Pgl_GLEAN_10014540	-2.85	C1LH_G1TLH_down	ubiquitin-protein transferase activity [GO:0004842]
RING-type E3 ubiquitin transferase	Pgl_GLEAN_10023405	-2.14	C1LH_G1TLH_down	ubiquitin-protein transferase activity [GO:0004842]
RING-type E3 ubiquitin transferase	Pgl_GLEAN_10026505	-2.08	C1LH_G1TLH_down	ubiquitin-protein transferase activity [GO:0004842]
RING-type E3 ubiquitin transferase OS=Setaria	Pgl_GLEAN_10011592	-2.84	C1LH_G1TLH_down	ubiquitin-protein transferase activity [GO:0004842]
RING-type E3 ubiquitin transferase OS=Setaria	Pgl_GLEAN_10012221	-2.22	G1TLH_G2TLH_down	cytoplasm [GO:0005737]; nucleus [GO:0005634]; ubiquitin-protein transferase activity [GO:0004842]
Terpene synthase TPS18 OS=Setaria italica	Pgl_GLEAN_10009693	-4.87	C1LH_G1TLH_down	magnesium ion binding [GO:0000287]; terpene synthase activity [GO:0010333]; terpenoid biosynthetic process [GO:0016114]
Terpene synthase TPS18 OS=Setaria italica	Pgl_GLEAN_10009693	5.91	G1TLH_G2TLH_up	magnesium ion binding [GO:0000287]; terpene synthase activity [GO:0010333]; terpenoid biosynthetic process [GO:0016114]
Terpene synthase TPS32 OS=Setaria italica	Pgl_GLEAN_10025183	-5.56	C1LH_G1TLH_down	magnesium ion binding [GO:0000287]; terpene synthase activity [GO:0010333]; terpenoid biosynthetic process [GO:0016114]
Terpene synthase TPS32 OS=Setaria italica	Pgl_GLEAN_10025183	4.8	G1TLH_G2TLH_up	magnesium ion binding [GO:0000287]; terpene synthase activity [GO:0010333]; terpenoid biosynthetic process [GO:0016114]
Ubiquitinyl hydrolase 1 OS=Setaria	Pgl_GLEAN_10026762	2.99	C1LH_G1TLH_up	nucleus [GO:0005634]; NEDD8-specific protease activity [GO:0019784]; thiol-dependent ubiquitin-specific protease activity [GO:0004843]; ubiquitin binding [GO:0043130]; protein K48-linked deubiquitination [GO:0071108]
Uncharacterized protein OS=Panicum	Pgl_GLEAN_10029786	-4.81	C1LH_G1TLH_down	magnesium ion binding [GO:0000287]; terpene synthase activity [GO:0010333]; terpenoid biosynthetic process [GO:0016114]
Uncharacterized protein OS=Panicum	Pgl_GLEAN_10029786	-2.39	G1TLH_G2TLH_down	magnesium ion binding [GO:0000287]; terpene synthase activity [GO:0010333]; terpenoid biosynthetic process [GO:0016114]
Uncharacterized protein OS=Setaria	Pgl_GLEAN_10011061	2.35	G1TLH_G2TLH_up	protein ubiquitination [GO:0016567]
Uncharacterized protein OS=Setaria italica	Pgl_GLEAN_10027433	-2.25	C1LH_G1TLH_down	protein ubiquitination [GO:0016567]
Uncharacterized protein OS=Setaria italica	Pgl_GLEAN_10027433	3.24	G1TLH_G2TLH_up	protein ubiquitination [GO:0016567]
Uncharacterized protein OS=Setaria italica	Pgl_GLEAN_10012549	-7.88	G1TLH_G2TLH_down	magnesium ion binding [GO:0000287]; terpene synthase activity [GO:0010333]; terpenoid biosynthetic process [GO:0016114]
Uncharacterized protein OS=Setaria italica	Pgl_GLEAN_10004703	-2.04	C1LH_G1TLH_down	serine-type carboxypeptidase activity [GO:0004185]; transferase activity, transferring acyl groups other than amino-acyl groups [GO:0016747]; secondary metabolic process [GO:0019748]
Uncharacterized protein OS=Sorghum	Pgl_GLEAN_10033943	9.67	G1TLH_G2TLH_up	magnesium ion binding [GO:0000287]; terpene synthase activity [GO:0010333]; terpenoid biosynthetic process [GO:0016114]

## Sheet: Table S4
Table S4: List of DEGs related to signal transduction pathways identified in response to heat stress in leaf tissue
SeqDescription	Geneid	logFC	combinations	Gene ontology (GO)
AAI domain-containing protein	Pgl_GLEAN_10037822	-4.3	C1LH_G1TLH_down	lipid transport [GO:0006869]
AAI domain-containing protein	Pgl_GLEAN_10009079	-2.28	C1LH_G1TLH_down	lipid transport [GO:0006869]
AAI domain-containing protein	Pgl_GLEAN_10034572	-7.34	G1TLH_G2TLH_down	lipid transport [GO:0006869]
AAI domain-containing protein	Pgl_GLEAN_10037822	2.87	G1TLH_G2TLH_up	lipid transport [GO:0006869]
AAI domain-containing protein	Pgl_GLEAN_10033613	-5.3	C1LH_G1TLH_down
AAI domain-containing protein	Pgl_GLEAN_10011581	-2.8	C1LH_G1TLH_down
AAI domain-containing protein	Pgl_GLEAN_10013473	-2.08	C1LH_G1TLH_down
AAI domain-containing protein	Pgl_GLEAN_10033613	-9.35	C2LH_G2TLH_down
AAI domain-containing protein	Pgl_GLEAN_10033613	-8.56	G1TLH_G2TLH_down
AAI domain-containing protein	Pgl_GLEAN_10033608	-7.06	G1TLH_G2TLH_down
AAI domain-containing protein OS=Setaria	Pgl_GLEAN_10033785	-4.53	C1LH_G1TLH_down	lipid binding [GO:0008289]; lipid transport [GO:0006869]
AAI domain-containing protein OS=Setaria	Pgl_GLEAN_10033785	-5.71	C2LH_G2TLH_down	lipid binding [GO:0008289]; lipid transport [GO:0006869]
AAI domain-containing protein OS=Setaria	Pgl_GLEAN_10028120	-4.34	G1TLH_G2TLH_down	lipid binding [GO:0008289]; lipid transport [GO:0006869]
AAI domain-containing protein OS=Setaria	Pgl_GLEAN_10035147	-3.99	C1LH_G1TLH_down
AAI domain-containing protein OS=Setaria	Pgl_GLEAN_10004937	-3.41	C1LH_G1TLH_down
AAI domain-containing protein OS=Setaria	Pgl_GLEAN_10004937	-5.88	C2LH_G2TLH_down
AAI domain-containing protein OS=Setaria	Pgl_GLEAN_10035147	-5.38	G1TLH_G2TLH_down
AAI domain-containing protein OS=Setaria	Pgl_GLEAN_10028120	3.07	C1LH_G1TLH_up	lipid binding [GO:0008289]; lipid transport [GO:0006869]
AAI domain-containing protein OS=Sorghum	Pgl_GLEAN_10035146	-4.34	C1LH_G1TLH_down
AAI domain-containing protein OS=Sorghum	Pgl_GLEAN_10035146	-9.49	C2LH_G2TLH_down
AAI domain-containing protein OS=Sorghum	Pgl_GLEAN_10035146	-5.88	G1TLH_G2TLH_down
AAI domain-containing protein OS=Sorghum	Pgl_GLEAN_10033612	-4.92	G1TLH_G2TLH_down
Auxin response factor OS=Setaria	Pgl_GLEAN_10001141	2.19	C1LH_G1TLH_up	nucleus [GO:0005634]; DNA binding [GO:0003677]; auxin-activated signaling pathway [GO:0009734]; regulation of transcription, DNA-templated [GO:0006355]
Auxin-responsive protein OS=Panicum	Pgl_GLEAN_10019532	2.48	G1TLH_G2TLH_up	nucleus [GO:0005634]; auxin-activated signaling pathway [GO:0009734]; regulation of transcription, DNA-templated [GO:0006355]
Auxin-responsive protein OS=Setaria	Pgl_GLEAN_10027616	-2.62	C1LH_G1TLH_down	nucleus [GO:0005634]; auxin-activated signaling pathway [GO:0009734]; regulation of transcription, DNA-templated [GO:0006355]
Auxin-responsive protein OS=Setaria	Pgl_GLEAN_10011693	2.83	G1TLH_G2TLH_up	nucleus [GO:0005634]; auxin-activated signaling pathway [GO:0009734]; regulation of transcription, DNA-templated [GO:0006355]
Auxin-responsive protein OS=Setaria italica	Pgl_GLEAN_10003338	-2.61	C1LH_G1TLH_down	nucleus [GO:0005634]; auxin-activated signaling pathway [GO:0009734]; regulation of transcription, DNA-templated [GO:0006355]
Auxin-responsive protein OS=Setaria italica	Pgl_GLEAN_10021960	-2.1	C1LH_G1TLH_down	nucleus [GO:0005634]; auxin-activated signaling pathway [GO:0009734]; regulation of transcription, DNA-templated [GO:0006355]
Auxin-responsive protein OS=Setaria italica	Pgl_GLEAN_10003338	2.35	G1TLH_G2TLH_up	nucleus [GO:0005634]; auxin-activated signaling pathway [GO:0009734]; regulation of transcription, DNA-templated [GO:0006355]
Auxin-responsive protein SAUR36	Pgl_GLEAN_10002746	2.82	G1TLH_G2TLH_up	response to auxin [GO:0009733]
Bark storage protein A OS=Panicum	Pgl_GLEAN_10011710	6	C1LH_C2LH_up	cytoplasm [GO:0005737]; membrane [GO:0016020]; GTP binding [GO:0005525]; GTPase activity [GO:0003924]; nucleoside metabolic process [GO:0009116]; small GTPase mediated signal transduction [GO:0007264]
Bark storage protein A OS=Panicum	Pgl_GLEAN_10011710	5.01	C1LH_G1TLH_up	cytoplasm [GO:0005737]; membrane [GO:0016020]; GTP binding [GO:0005525]; GTPase activity [GO:0003924]; nucleoside metabolic process [GO:0009116]; small GTPase mediated signal transduction [GO:0007264]
Bet_v_1 domain-containing protein	Pgl_GLEAN_10026299	-3.61	C1LH_G1TLH_down	nucleus [GO:0005634]; abscisic acid binding [GO:0010427]; protein phosphatase inhibitor activity [GO:0004864]; signaling receptor activity [GO:0038023]; abscisic acid-activated signaling pathway [GO:0009738]; defense response [GO:0006952]
Bet_v_1 domain-containing protein	Pgl_GLEAN_10026299	3.64	G1TLH_G2TLH_up	nucleus [GO:0005634]; abscisic acid binding [GO:0010427]; protein phosphatase inhibitor activity [GO:0004864]; signaling receptor activity [GO:0038023]; abscisic acid-activated signaling pathway [GO:0009738]; defense response [GO:0006952]
Bet_v_1 domain-containing protein	Pgl_GLEAN_10014356	-3.01	C1LH_G1TLH_down	nucleus [GO:0005634]; abscisic acid binding [GO:0010427]; protein phosphatase inhibitor activity [GO:0004864]; signaling receptor activity [GO:0038023]; abscisic acid-activated signaling pathway [GO:0009738]; defense response [GO:0006952]; response to biotic stimulus [GO:0009607]
Bet_v_1 domain-containing protein	Pgl_GLEAN_10023807	-2.41	C1LH_G1TLH_down	nucleus [GO:0005634]; defense response [GO:0006952]
Bet_v_1 domain-containing protein OS=Setaria	Pgl_GLEAN_10014357	-2.08	C1LH_G1TLH_down	cytoplasm [GO:0005737]; nucleus [GO:0005634]; abscisic acid binding [GO:0010427]; protein phosphatase inhibitor activity [GO:0004864]; signaling receptor activity [GO:0038023]; abscisic acid-activated signaling pathway [GO:0009738]; defense response [GO:0006952]; regulation of protein serine/threonine phosphatase activity [GO:0080163]; response to biotic stimulus [GO:0009607]
Bet_v_1 domain-containing protein OS=Setaria	Pgl_GLEAN_10026341	-3.07	C1LH_G1TLH_down	nucleus [GO:0005634]; abscisic acid binding [GO:0010427]; protein phosphatase inhibitor activity [GO:0004864]; signaling receptor activity [GO:0038023]; abscisic acid-activated signaling pathway [GO:0009738]; defense response [GO:0006952]
Bet_v_1 domain-containing protein OS=Setaria	Pgl_GLEAN_10026341	-8.97	C2LH_G2TLH_down	nucleus [GO:0005634]; abscisic acid binding [GO:0010427]; protein phosphatase inhibitor activity [GO:0004864]; signaling receptor activity [GO:0038023]; abscisic acid-activated signaling pathway [GO:0009738]; defense response [GO:0006952]
Bet_v_1 domain-containing protein OS=Setaria	Pgl_GLEAN_10026341	-4.22	G1TLH_G2TLH_down	nucleus [GO:0005634]; abscisic acid binding [GO:0010427]; protein phosphatase inhibitor activity [GO:0004864]; signaling receptor activity [GO:0038023]; abscisic acid-activated signaling pathway [GO:0009738]; defense response [GO:0006952]
Cyclic nucleotide-binding domain-containing	Pgl_GLEAN_10031339	2	C1LH_G1TLH_up	integral component of membrane [GO:0016021]; ion channel activity [GO:0005216]
Histidine kinase OS=Setaria italica OX=4555	Pgl_GLEAN_10023329	-2.05	G1TLH_G2TLH_down	integral component of membrane [GO:0016021]; plasma membrane [GO:0005886]; phosphorelay sensor kinase activity [GO:0000155]; protein histidine kinase binding [GO:0043424]; cellular response to abscisic acid stimulus [GO:0071215]; cellular response to cold [GO:0070417]; cellular response to phosphate starvation [GO:0016036]; cellular response to sucrose stimulus [GO:0071329]; cytokinin-activated s…
HPt domain-containing protein OS=Setaria	Pgl_GLEAN_10019929	-6.19	C1LH_G1TLH_down	cytoplasm [GO:0005737]; nucleus [GO:0005634]; histidine phosphotransfer kinase activity [GO:0009927]; protein histidine kinase binding [GO:0043424]; cytokinin-activated signaling pathway [GO:0009736]; phosphorelay signal transduction system [GO:0000160]; phosphorylation [GO:0016310]
HPt domain-containing protein OS=Setaria	Pgl_GLEAN_10019929	6.26	G1TLH_G2TLH_up	cytoplasm [GO:0005737]; nucleus [GO:0005634]; histidine phosphotransfer kinase activity [GO:0009927]; protein histidine kinase binding [GO:0043424]; cytokinin-activated signaling pathway [GO:0009736]; phosphorelay signal transduction system [GO:0000160]; phosphorylation [GO:0016310]
Mitogen-activated protein kinase OS=Setaria	Pgl_GLEAN_10038457	-2.21	C1LH_G1TLH_down	cytoplasm [GO:0005737]; nucleus [GO:0005634]; ATP binding [GO:0005524]; MAP kinase activity [GO:0004707]; intracellular signal transduction [GO:0035556]; regulation of gene expression [GO:0010468]
Non-specific serine/threonine	Pgl_GLEAN_10036078	-2.69	C1LH_G1TLH_down	ATP binding [GO:0005524]; protein serine kinase activity [GO:0106310]; protein threonine kinase activity [GO:0106311]; signal transduction [GO:0007165]
Non-specific serine/threonine	Pgl_GLEAN_10017404	-2.06	C1LH_G1TLH_down	ATP binding [GO:0005524]; protein serine kinase activity [GO:0106310]; protein threonine kinase activity [GO:0106311]; signal transduction [GO:0007165]
Non-specific serine/threonine	Pgl_GLEAN_10036078	-2.69	G1TLH_G2TLH_down	ATP binding [GO:0005524]; protein serine kinase activity [GO:0106310]; protein threonine kinase activity [GO:0106311]; signal transduction [GO:0007165]
Non-specific serine/threonine	Pgl_GLEAN_10036078	3.44	G1TLH_G2TLH_up	ATP binding [GO:0005524]; protein serine kinase activity [GO:0106310]; protein threonine kinase activity [GO:0106311]; signal transduction [GO:0007165]
Non-specific serine/threonine	Pgl_GLEAN_10012178	2.63	G1TLH_G2TLH_up	integral component of membrane [GO:0016021]; ATP binding [GO:0005524]; protein serine kinase activity [GO:0106310]; protein threonine kinase activity [GO:0106311]
Non-specific serine/threonine protein	Pgl_GLEAN_10007437	-2.15	C1LH_C2LH_down	ATP binding [GO:0005524]; protein serine kinase activity [GO:0106310]; protein threonine kinase activity [GO:0106311]; signal transduction [GO:0007165]
Non-specific serine/threonine protein	Pgl_GLEAN_10007437	-2.53	C1LH_G1TLH_down	ATP binding [GO:0005524]; protein serine kinase activity [GO:0106310]; protein threonine kinase activity [GO:0106311]; signal transduction [GO:0007165]
Non-specific serine/threonine protein	Pgl_GLEAN_10032173	-2.08	C1LH_G1TLH_down	integral component of membrane [GO:0016021]; ATP binding [GO:0005524]; protein serine kinase activity [GO:0106310]; protein threonine kinase activity [GO:0106311]
Non-specific serine/threonine protein	Pgl_GLEAN_10036265	2.77	G1TLH_G2TLH_up	integral component of membrane [GO:0016021]; ATP binding [GO:0005524]; protein serine kinase activity [GO:0106310]; protein threonine kinase activity [GO:0106311]; response to abscisic acid [GO:0009737]; signal transduction [GO:0007165]
Non-specific serine/threonine protein	Pgl_GLEAN_10032171	3.08	G1TLH_G2TLH_up	integral component of membrane [GO:0016021]; plasma membrane [GO:0005886]; ATP binding [GO:0005524]; protein serine kinase activity [GO:0106310]; protein serine/threonine kinase activity [GO:0004674]; protein threonine kinase activity [GO:0106311]; protein autophosphorylation [GO:0046777]
Non-specific serine/threonine	Pgl_GLEAN_10006953	2.24	C1LH_G1TLH_up	ATP binding [GO:0005524]; protein serine kinase activity [GO:0106310]; protein threonine kinase activity [GO:0106311]; signal transduction [GO:0007165]
Non-specific serine/threonine	Pgl_GLEAN_10009341	2.31	C1LH_G1TLH_up	integral component of membrane [GO:0016021]; ATP binding [GO:0005524]; protein kinase activity [GO:0004672]
Non-specific serine/threonine	Pgl_GLEAN_10030787	3.43	C1LH_G1TLH_up	integral component of membrane [GO:0016021]; ATP binding [GO:0005524]; protein serine kinase activity [GO:0106310]; protein threonine kinase activity [GO:0106311]; recognition of pollen [GO:0048544]
Nudix hydrolase domain-containing protein	Pgl_GLEAN_10020338	-4.25	C1LH_G1TLH_down	ADP-ribose diphosphatase activity [GO:0047631]; NAD binding [GO:0051287]; NADH pyrophosphatase activity [GO:0035529]; signal transduction [GO:0007165]
Nudix hydrolase domain-containing protein	Pgl_GLEAN_10020338	2.89	G1TLH_G2TLH_up	ADP-ribose diphosphatase activity [GO:0047631]; NAD binding [GO:0051287]; NADH pyrophosphatase activity [GO:0035529]; signal transduction [GO:0007165]
PBPe domain-containing protein OS=Setaria	Pgl_GLEAN_10005840	-2.31	C1LH_G1TLH_down	integral component of membrane [GO:0016021]; plasma membrane [GO:0005886]; ligand-gated ion channel activity [GO:0015276]; signaling receptor activity [GO:0038023]
PBPe domain-containing protein OS=Setaria	Pgl_GLEAN_10005840	2.39	G1TLH_G2TLH_up	integral component of membrane [GO:0016021]; plasma membrane [GO:0005886]; ligand-gated ion channel activity [GO:0015276]; signaling receptor activity [GO:0038023]
PCI domain-containing protein OS=Setaria	Pgl_GLEAN_10025757	-2.06	C1LH_G1TLH_down	COP9 signalosome [GO:0008180]; transcription corepressor activity [GO:0003714]; negative regulation of transcription, DNA-templated [GO:0045892]
PCI domain-containing protein	Pgl_GLEAN_10023829	2.71	C1LH_G1TLH_up
Phorbol-ester/DAG-type domain-containing	Pgl_GLEAN_10023244	-2.92	C1LH_G1TLH_down	intracellular signal transduction [GO:0035556]
Protein EXPORTIN 1A OS=Zea mays	Pgl_GLEAN_10001986	3.96	G1TLH_G2TLH_up	nucleus [GO:0005634]; nuclear export signal receptor activity [GO:0005049]; protein transport [GO:0015031]
Protein kinase domain-containing	Pgl_GLEAN_10015948	-3.79	C1LH_G1TLH_down	ATP binding [GO:0005524]; protein kinase activity [GO:0004672]
Protein kinase domain-containing	Pgl_GLEAN_10009371	-3.07	C1LH_G1TLH_down	ATP binding [GO:0005524]; protein kinase activity [GO:0004672]
Protein kinase domain-containing	Pgl_GLEAN_10013856	-2.4	C1LH_G1TLH_down	ATP binding [GO:0005524]; protein kinase activity [GO:0004672]
Protein kinase domain-containing	Pgl_GLEAN_10020700	-2.26	C1LH_G1TLH_down	ATP binding [GO:0005524]; protein kinase activity [GO:0004672]
Protein kinase domain-containing	Pgl_GLEAN_10022999	-4.8	G1TLH_G2TLH_down	ATP binding [GO:0005524]; protein kinase activity [GO:0004672]
Protein kinase domain-containing	Pgl_GLEAN_10025022	-3.88	G1TLH_G2TLH_down	ATP binding [GO:0005524]; protein kinase activity [GO:0004672]
Protein kinase domain-containing	Pgl_GLEAN_10032768	-2.43	G1TLH_G2TLH_down	ATP binding [GO:0005524]; protein kinase activity [GO:0004672]
Protein kinase domain-containing	Pgl_GLEAN_10031349	-2.12	G1TLH_G2TLH_down	ATP binding [GO:0005524]; protein kinase activity [GO:0004672]
Protein kinase domain-containing	Pgl_GLEAN_10022564	2.85	G1TLH_G2TLH_up	ATP binding [GO:0005524]; protein kinase activity [GO:0004672]
Protein kinase domain-containing	Pgl_GLEAN_10015948	2.85	G1TLH_G2TLH_up	ATP binding [GO:0005524]; protein kinase activity [GO:0004672]
Protein kinase domain-containing	Pgl_GLEAN_10004951	-3.95	C1LH_G1TLH_down	ATP binding [GO:0005524]; protein serine/threonine kinase activity [GO:0004674]
Protein kinase domain-containing	Pgl_GLEAN_10009735	-3.66	C1LH_G1TLH_down	ATP binding [GO:0005524]; protein serine/threonine kinase activity [GO:0004674]
Protein kinase domain-containing	Pgl_GLEAN_10000595	-2.88	C1LH_G1TLH_down	ATP binding [GO:0005524]; protein serine/threonine kinase activity [GO:0004674]
Protein kinase domain-containing	Pgl_GLEAN_10009735	3.5	G1TLH_G2TLH_up	ATP binding [GO:0005524]; protein serine/threonine kinase activity [GO:0004674]
Protein kinase domain-containing	Pgl_GLEAN_10000595	4.11	G1TLH_G2TLH_up	ATP binding [GO:0005524]; protein serine/threonine kinase activity [GO:0004674]
Protein kinase domain-containing	Pgl_GLEAN_10013653	-2.03	C1LH_G1TLH_down	chloroplast [GO:0009507]; thylakoid membrane [GO:0042651]; ATP binding [GO:0005524]; protein serine/threonine kinase activity [GO:0004674]; circadian rhythm [GO:0007623]; photosynthetic acclimation [GO:0009643]; regulation of photosynthesis, light reaction [GO:0042548]
Protein kinase domain-containing	Pgl_GLEAN_10013653	2	G1TLH_G2TLH_up	chloroplast [GO:0009507]; thylakoid membrane [GO:0042651]; ATP binding [GO:0005524]; protein serine/threonine kinase activity [GO:0004674]; circadian rhythm [GO:0007623]; photosynthetic acclimation [GO:0009643]; regulation of photosynthesis, light reaction [GO:0042548]
Protein kinase domain-containing	Pgl_GLEAN_10024330	-3.54	G1TLH_G2TLH_down	cytoplasm [GO:0005737]; nucleus [GO:0005634]; ATP binding [GO:0005524]; histone kinase activity (H3-T3 specific) [GO:0072354]; protein serine/threonine kinase activity [GO:0004674]; intracellular signal transduction [GO:0035556]; mitotic cell cycle [GO:0000278]
Protein kinase domain-containing	Pgl_GLEAN_10015528	-2.28	C1LH_G1TLH_down	integral component of membrane [GO:0016021]; ATP binding [GO:0005524]; polysaccharide binding [GO:0030247]; protein kinase activity [GO:0004672]
Protein kinase domain-containing	Pgl_GLEAN_10002505	-2.05	C1LH_G1TLH_down	integral component of membrane [GO:0016021]; ATP binding [GO:0005524]; polysaccharide binding [GO:0030247]; protein kinase activity [GO:0004672]
Protein kinase domain-containing	Pgl_GLEAN_10028981	3.71	G1TLH_G2TLH_up	integral component of membrane [GO:0016021]; ATP binding [GO:0005524]; polysaccharide binding [GO:0030247]; protein serine/threonine kinase activity [GO:0004674]
Protein kinase domain-containing	Pgl_GLEAN_10008822	-7.65	C1LH_C2LH_down	integral component of membrane [GO:0016021]; ATP binding [GO:0005524]; protein kinase activity [GO:0004672]
Protein kinase domain-containing	Pgl_GLEAN_10014652	-2.96	C1LH_G1TLH_down	integral component of membrane [GO:0016021]; ATP binding [GO:0005524]; protein kinase activity [GO:0004672]
Protein kinase domain-containing	Pgl_GLEAN_10015955	-2.35	C1LH_G1TLH_down	integral component of membrane [GO:0016021]; ATP binding [GO:0005524]; protein kinase activity [GO:0004672]
Protein kinase domain-containing	Pgl_GLEAN_10026164	-3.47	G1TLH_G2TLH_down	integral component of membrane [GO:0016021]; ATP binding [GO:0005524]; protein kinase activity [GO:0004672]
Protein kinase domain-containing	Pgl_GLEAN_10004278	-2.63	G1TLH_G2TLH_down	integral component of membrane [GO:0016021]; ATP binding [GO:0005524]; protein kinase activity [GO:0004672]
Protein kinase domain-containing	Pgl_GLEAN_10033328	-2.5	G1TLH_G2TLH_down	integral component of membrane [GO:0016021]; ATP binding [GO:0005524]; protein kinase activity [GO:0004672]
Protein kinase domain-containing	Pgl_GLEAN_10028591	-2.29	G1TLH_G2TLH_down	integral component of membrane [GO:0016021]; ATP binding [GO:0005524]; protein kinase activity [GO:0004672]
Protein kinase domain-containing	Pgl_GLEAN_10009887	-2.18	G1TLH_G2TLH_down	integral component of membrane [GO:0016021]; ATP binding [GO:0005524]; protein kinase activity [GO:0004672]
Protein kinase domain-containing	Pgl_GLEAN_10028461	-2.02	C1LH_G1TLH_down	integral component of membrane [GO:0016021]; ATP binding [GO:0005524]; protein serine/threonine kinase activity [GO:0004674]
Protein kinase domain-containing	Pgl_GLEAN_10016700	-4.14	G1TLH_G2TLH_down	integral component of membrane [GO:0016021]; ATP binding [GO:0005524]; protein serine/threonine kinase activity [GO:0004674]
Protein kinase domain-containing	Pgl_GLEAN_10007731	-2.86	G1TLH_G2TLH_down	integral component of membrane [GO:0016021]; ATP binding [GO:0005524]; protein serine/threonine kinase activity [GO:0004674]
Protein kinase domain-containing	Pgl_GLEAN_10024631	-2.53	G1TLH_G2TLH_down	integral component of membrane [GO:0016021]; ATP binding [GO:0005524]; protein serine/threonine kinase activity [GO:0004674]
Protein kinase domain-containing	Pgl_GLEAN_10016772	-2.73	C1LH_G1TLH_down	integral component of membrane [GO:0016021]; plasma membrane [GO:0005886]; ATP binding [GO:0005524]; calcium ion binding [GO:0005509]; polysaccharide binding [GO:0030247]; protein serine/threonine kinase activity [GO:0004674]; cell surface receptor signaling pathway [GO:0007166]; protein phosphorylation [GO:0006468]
Protein kinase domain-containing	Pgl_GLEAN_10014443	-2.96	C1LH_G1TLH_down	integral component of membrane [GO:0016021]; plasma membrane [GO:0005886]; ATP binding [GO:0005524]; carbohydrate binding [GO:0030246]; protein kinase activity [GO:0004672]
Protein kinase domain-containing	Pgl_GLEAN_10006819	2.37	G1TLH_G2TLH_up	integral component of membrane [GO:0016021]; plasma membrane [GO:0005886]; ATP binding [GO:0005524]; carbohydrate binding [GO:0030246]; protein kinase activity [GO:0004672]
Protein kinase domain-containing	Pgl_GLEAN_10017151	-2.34	C1LH_G1TLH_down	integral component of membrane [GO:0016021]; plasma membrane [GO:0005886]; ATP binding [GO:0005524]; carbohydrate binding [GO:0030246]; protein serine/threonine kinase activity [GO:0004674]
Protein kinase domain-containing	Pgl_GLEAN_10017151	-3.35	G1TLH_G2TLH_down	integral component of membrane [GO:0016021]; plasma membrane [GO:0005886]; ATP binding [GO:0005524]; carbohydrate binding [GO:0030246]; protein serine/threonine kinase activity [GO:0004674]
Protein kinase domain-containing	Pgl_GLEAN_10023051	-2.34	C1LH_G1TLH_down	integral component of membrane [GO:0016021]; plasma membrane [GO:0005886]; ATP binding [GO:0005524]; protein serine/threonine kinase activity [GO:0004674]; protein autophosphorylation [GO:0046777]
Protein kinase domain-containing	Pgl_GLEAN_10019730	-3.23	G1TLH_G2TLH_down	plasma membrane [GO:0005886]; ATP binding [GO:0005524]; calcium ion binding [GO:0005509]; polysaccharide binding [GO:0030247]; protein serine/threonine kinase activity [GO:0004674]; cell surface receptor signaling pathway [GO:0007166]; protein phosphorylation [GO:0006468]
Protein kinase domain-containing protein	Pgl_GLEAN_10008761	-3.33	G1TLH_G2TLH_down	ADP binding [GO:0043531]; ATP binding [GO:0005524]; protein kinase activity [GO:0004672]
Protein kinase domain-containing protein	Pgl_GLEAN_10038114	-4.59	C1LH_G1TLH_down	ATP binding [GO:0005524]; protein kinase activity [GO:0004672]
Protein kinase domain-containing protein	Pgl_GLEAN_10031088	-2.19	C1LH_G1TLH_down	ATP binding [GO:0005524]; protein kinase activity [GO:0004672]
Protein kinase domain-containing protein	Pgl_GLEAN_10031088	2.3	G1TLH_G2TLH_up	ATP binding [GO:0005524]; protein kinase activity [GO:0004672]
Protein kinase domain-containing protein	Pgl_GLEAN_10035520	2.68	G1TLH_G2TLH_up	ATP binding [GO:0005524]; protein kinase activity [GO:0004672]
Protein kinase domain-containing protein	Pgl_GLEAN_10038114	3.47	G1TLH_G2TLH_up	ATP binding [GO:0005524]; protein kinase activity [GO:0004672]
Protein kinase domain-containing protein	Pgl_GLEAN_10016923	-2.43	C1LH_G1TLH_down	cytoplasm [GO:0005737]; ATP binding [GO:0005524]; protein serine/threonine kinase activity [GO:0004674]; intracellular signal transduction [GO:0035556]; protein phosphorylation [GO:0006468]
Protein kinase domain-containing protein	Pgl_GLEAN_10016923	3.66	G1TLH_G2TLH_up	cytoplasm [GO:0005737]; ATP binding [GO:0005524]; protein serine/threonine kinase activity [GO:0004674]; intracellular signal transduction [GO:0035556]; protein phosphorylation [GO:0006468]
Protein kinase domain-containing protein	Pgl_GLEAN_10035113	-5.71	C1LH_G1TLH_down	integral component of membrane [GO:0016021]; ATP binding [GO:0005524]; protein kinase activity [GO:0004672]
Protein kinase domain-containing protein	Pgl_GLEAN_10014250	-6.02	C2LH_G2TLH_down	integral component of membrane [GO:0016021]; ATP binding [GO:0005524]; protein kinase activity [GO:0004672]
Protein kinase domain-containing protein	Pgl_GLEAN_10014212	-3.04	G1TLH_G2TLH_down	integral component of membrane [GO:0016021]; ATP binding [GO:0005524]; protein kinase activity [GO:0004672]
Protein kinase domain-containing protein	Pgl_GLEAN_10025781	4.17	G1TLH_G2TLH_up	integral component of membrane [GO:0016021]; ATP binding [GO:0005524]; protein kinase activity [GO:0004672]
Protein kinase domain-containing protein	Pgl_GLEAN_10035113	9.06	G1TLH_G2TLH_up	integral component of membrane [GO:0016021]; ATP binding [GO:0005524]; protein kinase activity [GO:0004672]
Protein kinase domain-containing protein	Pgl_GLEAN_10021521	-2.1	C1LH_G1TLH_down	integral component of membrane [GO:0016021]; ATP binding [GO:0005524]; protein kinase activity [GO:0004672]; receptor serine/threonine kinase binding [GO:0033612]; regulation of floral meristem growth [GO:0010080]; specification of floral organ number [GO:0048833]
Protein kinase domain-containing protein	Pgl_GLEAN_10025700	-3.11	C1LH_G1TLH_down	integral component of membrane [GO:0016021]; ATP binding [GO:0005524]; protein serine/threonine kinase activity [GO:0004674]
Protein kinase domain-containing protein	Pgl_GLEAN_10035876	-2.16	C1LH_G1TLH_down	integral component of membrane [GO:0016021]; ATP binding [GO:0005524]; protein serine/threonine kinase activity [GO:0004674]
Protein kinase domain-containing protein	Pgl_GLEAN_10010661	-2.63	G1TLH_G2TLH_down	integral component of membrane [GO:0016021]; ATP binding [GO:0005524]; protein serine/threonine kinase activity [GO:0004674]
Protein kinase domain-containing protein	Pgl_GLEAN_10025700	2.89	G1TLH_G2TLH_up	integral component of membrane [GO:0016021]; ATP binding [GO:0005524]; protein serine/threonine kinase activity [GO:0004674]
Protein kinase domain-containing protein	Pgl_GLEAN_10018103	-2.52	G1TLH_G2TLH_down	integral component of membrane [GO:0016021]; plasma membrane [GO:0005886]; ATP binding [GO:0005524]; calcium ion binding [GO:0005509]; polysaccharide binding [GO:0030247]; protein serine/threonine kinase activity [GO:0004674]; cell surface receptor signaling pathway [GO:0007166]; protein phosphorylation [GO:0006468]
Protein kinase domain-containing protein	Pgl_GLEAN_10022851	-3.24	C1LH_G1TLH_down	integral component of membrane [GO:0016021]; plasma membrane [GO:0005886]; ATP binding [GO:0005524]; carbohydrate binding [GO:0030246]; transmembrane receptor protein serine/threonine kinase activity [GO:0004675]; defense response [GO:0006952]; defense response to bacterium [GO:0042742]; defense response to oomycetes [GO:0002229]
Protein kinase domain-containing protein	Pgl_GLEAN_10009632	-2.98	C1LH_G1TLH_down	integral component of membrane [GO:0016021]; plasma membrane [GO:0005886]; ATP binding [GO:0005524]; carbohydrate binding [GO:0030246]; transmembrane receptor protein serine/threonine kinase activity [GO:0004675]; defense response [GO:0006952]; defense response to bacterium [GO:0042742]; defense response to oomycetes [GO:0002229]
Protein kinase domain-containing protein	Pgl_GLEAN_10030551	-2.22	C1LH_G1TLH_down	integral component of membrane [GO:0016021]; plasma membrane [GO:0005886]; ATP binding [GO:0005524]; carbohydrate binding [GO:0030246]; transmembrane receptor protein serine/threonine kinase activity [GO:0004675]; defense response [GO:0006952]; defense response to bacterium [GO:0042742]; defense response to oomycetes [GO:0002229]
Protein kinase domain-containing protein	Pgl_GLEAN_10022851	2.53	G1TLH_G2TLH_up	integral component of membrane [GO:0016021]; plasma membrane [GO:0005886]; ATP binding [GO:0005524]; carbohydrate binding [GO:0030246]; transmembrane receptor protein serine/threonine kinase activity [GO:0004675]; defense response [GO:0006952]; defense response to bacterium [GO:0042742]; defense response to oomycetes [GO:0002229]
Protein kinase domain-containing protein	Pgl_GLEAN_10022456	3.96	G1TLH_G2TLH_up	integral component of membrane [GO:0016021]; plasma membrane [GO:0005886]; ATP binding [GO:0005524]; carbohydrate binding [GO:0030246]; transmembrane receptor protein serine/threonine kinase activity [GO:0004675]; defense response [GO:0006952]; defense response to bacterium [GO:0042742]; defense response to oomycetes [GO:0002229]
Protein kinase domain-containing protein	Pgl_GLEAN_10004261	-3.36	G1TLH_G2TLH_down	integral component of membrane [GO:0016021]; plasma membrane [GO:0005886]; ATP binding [GO:0005524]; protein kinase activity [GO:0004672]
Protein kinase domain-containing protein	Pgl_GLEAN_10032239	-2.13	G1TLH_G2TLH_down	integral component of membrane [GO:0016021]; plasma membrane [GO:0005886]; ATP binding [GO:0005524]; protein kinase activity [GO:0004672]; hormone-mediated signaling pathway [GO:0009755]
Protein kinase domain-containing protein	Pgl_GLEAN_10016636	-2.19	G1TLH_G2TLH_down	integral component of membrane [GO:0016021]; plasma membrane [GO:0005886]; ATP binding [GO:0005524]; protein serine/threonine kinase activity [GO:0004674]; protein phosphorylation [GO:0006468]
Protein kinase domain-containing protein	Pgl_GLEAN_10004471	-2.99	C1LH_G1TLH_down	plasma membrane [GO:0005886]; ATP binding [GO:0005524]; protein kinase activity [GO:0004672]; cell surface receptor signaling pathway [GO:0007166]; protein phosphorylation [GO:0006468]
Protein kinase domain-containing protein	Pgl_GLEAN_10004471	2.65	G1TLH_G2TLH_up	plasma membrane [GO:0005886]; ATP binding [GO:0005524]; protein kinase activity [GO:0004672]; cell surface receptor signaling pathway [GO:0007166]; protein phosphorylation [GO:0006468]
Protein kinase domain-containing protein	Pgl_GLEAN_10002412	-4.57	C1LH_G1TLH_down	plasma membrane [GO:0005886]; ATP binding [GO:0005524]; protein serine/threonine kinase activity [GO:0004674]; protein phosphorylation [GO:0006468]
Protein kinase domain-containing protein	Pgl_GLEAN_10002412	4.08	G1TLH_G2TLH_up	plasma membrane [GO:0005886]; ATP binding [GO:0005524]; protein serine/threonine kinase activity [GO:0004674]; protein phosphorylation [GO:0006468]
Protein kinase domain-containing protein	Pgl_GLEAN_10001738	2.04	C1LH_G1TLH_up	integral component of membrane [GO:0016021]; plasma membrane [GO:0005886]; ATP binding [GO:0005524]; protein serine/threonine kinase activity [GO:0004674]; protein autophosphorylation [GO:0046777]
Protein kinase domain-containing protein	Pgl_GLEAN_10019474	2.52	C1LH_G1TLH_up	kinetochore [GO:0000776]; nucleus [GO:0005634]; spindle [GO:0005819]; ATP binding [GO:0005524]; protein serine/threonine kinase activity [GO:0004674]; protein serine/threonine/tyrosine kinase activity [GO:0004712]; chromosome segregation [GO:0007059]; chromosome separation [GO:0051304]; meiotic spindle assembly checkpoint [GO:0033316]; mitotic spindle assembly checkpoint [GO:0007094]; peptidyl-se…
Protein kinase domain-containing	Pgl_GLEAN_10024330	2.44	C1LH_G1TLH_up	ATP binding [GO:0005524]; protein serine/threonine kinase activity [GO:0004674]
Protein kinase domain-containing	Pgl_GLEAN_10019714	2.23	C1LH_G1TLH_up	cytoplasm [GO:0005737]; nucleus [GO:0005634]; ATP binding [GO:0005524]; histone kinase activity (H3-T3 specific) [GO:0072354]; protein serine/threonine kinase activity [GO:0004674]; intracellular signal transduction [GO:0035556]; mitotic cell cycle [GO:0000278]
Protein kinase domain-containing	Pgl_GLEAN_10015182	2.91	C1LH_G1TLH_up	membrane [GO:0016020]; ATP binding [GO:0005524]; calcium ion binding [GO:0005509]; polysaccharide binding [GO:0030247]; protein kinase activity [GO:0004672]
Response regulatory domain-containing	Pgl_GLEAN_10015075	2.39	C1LH_G1TLH_up	phosphorelay signal transduction system [GO:0000160]
Response regulatory domain-containing	Pgl_GLEAN_10033264	2.49	C1LH_G1TLH_up	phosphorelay signal transduction system [GO:0000160]
Signal recognition particle 14	Pgl_GLEAN_10014714	2.48	C1LH_G1TLH_up	signal recognition particle, endoplasmic reticulum targeting [GO:0005786]; 7S RNA binding [GO:0008312]; endoplasmic reticulum signal peptide binding [GO:0030942]; SRP-dependent cotranslational protein targeting to membrane [GO:0006614]
Tify domain-containing protein	Pgl_GLEAN_10029214	-2.01	C1LH_C2LH_down
Tify domain-containing protein	Pgl_GLEAN_10033311	-2.04	C1LH_G1TLH_down
Tify domain-containing protein	Pgl_GLEAN_10033311	-3.18	G1TLH_G2TLH_down
Tify domain-containing protein	Pgl_GLEAN_10029214	-2.7	G1TLH_G2TLH_down
Tify domain-containing protein OS=Setaria	Pgl_GLEAN_10007465	-3.08	C1LH_C2LH_down	nucleus [GO:0005634]; regulation of defense response [GO:0031347]; regulation of jasmonic acid mediated signaling pathway [GO:2000022]; response to wounding [GO:0009611]
Tify domain-containing protein OS=Setaria	Pgl_GLEAN_10007465	-3.05	C1LH_G1TLH_down	nucleus [GO:0005634]; regulation of defense response [GO:0031347]; regulation of jasmonic acid mediated signaling pathway [GO:2000022]; response to wounding [GO:0009611]
Tify domain-containing protein OS=Setaria	Pgl_GLEAN_10007465	-5.26	G1TLH_G2TLH_down	nucleus [GO:0005634]; regulation of defense response [GO:0031347]; regulation of jasmonic acid mediated signaling pathway [GO:2000022]; response to wounding [GO:0009611]
Tify domain-containing protein OS=Setaria	Pgl_GLEAN_10030725	-2.1	G1TLH_G2TLH_down	nucleus [GO:0005634]; regulation of defense response [GO:0031347]; regulation of jasmonic acid mediated signaling pathway [GO:2000022]; response to wounding [GO:0009611]

## Sheet: Table S5
Table S5: List of DEGs related to Ros scavenging identified in response to heat stress in leaf tissue
SeqDescription	Geneid	logFC	combinations	Gene ontology (GO)
Amine oxidase OS=Dichanthelium	Pgl_GLEAN_10007896	2.68	G1TLH_G2TLH_up	aliphatic-amine oxidase activity [GO:0052595]; aminoacetone:oxygen oxidoreductase(deaminating) activity [GO:0052594]; copper ion binding [GO:0005507]; phenethylamine:oxygen oxidoreductase (deaminating) activity [GO:0052596]; primary amine oxidase activity [GO:0008131]; quinone binding [GO:0048038]; tryptamine:oxygen oxidoreductase (deaminating) activity [GO:0052593]; amine metabolic process [GO:0…
Amine oxidase OS=Setaria italica	Pgl_GLEAN_10027326	-2.37	C1LH_G1TLH_down	aliphatic-amine oxidase activity [GO:0052595]; aminoacetone:oxygen oxidoreductase(deaminating) activity [GO:0052594]; copper ion binding [GO:0005507]; phenethylamine:oxygen oxidoreductase (deaminating) activity [GO:0052596]; primary amine oxidase activity [GO:0008131]; quinone binding [GO:0048038]; tryptamine:oxygen oxidoreductase (deaminating) activity [GO:0052593]; amine metabolic process [GO:0…
Amine oxidase OS=Setaria viridis	Pgl_GLEAN_10031771	-3.24	G1TLH_G2TLH_down	aliphatic-amine oxidase activity [GO:0052595]; aminoacetone:oxygen oxidoreductase(deaminating) activity [GO:0052594]; copper ion binding [GO:0005507]; phenethylamine:oxygen oxidoreductase (deaminating) activity [GO:0052596]; primary amine oxidase activity [GO:0008131]; quinone binding [GO:0048038]; tryptamine:oxygen oxidoreductase (deaminating) activity [GO:0052593]; amine metabolic process [GO:0…
Amine oxidase OS=Setaria viridis	Pgl_GLEAN_10031771	2.34	C1LH_G1TLH_up	aliphatic-amine oxidase activity [GO:0052595]; aminoacetone:oxygen oxidoreductase(deaminating) activity [GO:0052594]; copper ion binding [GO:0005507]; phenethylamine:oxygen oxidoreductase (deaminating) activity [GO:0052596]; primary amine oxidase activity [GO:0008131]; quinone binding [GO:0048038]; tryptamine:oxygen oxidoreductase (deaminating) activity [GO:0052593]; amine metabolic process [GO:0…
Amine oxidase OS=Sorghum bicolor OX=4558	Pgl_GLEAN_10007897	2.28	G1TLH_G2TLH_up	aliphatic-amine oxidase activity [GO:0052595]; aminoacetone:oxygen oxidoreductase(deaminating) activity [GO:0052594]; copper ion binding [GO:0005507]; phenethylamine:oxygen oxidoreductase (deaminating) activity [GO:0052596]; primary amine oxidase activity [GO:0008131]; quinone binding [GO:0048038]; tryptamine:oxygen oxidoreductase (deaminating) activity [GO:0052593]; amine metabolic process [GO:0…
Catalase OS=Sorghum bicolor OX=4558	Pgl_GLEAN_10018073	-4.64	C1LH_G1TLH_down	cytoplasm [GO:0005737]; peroxisome [GO:0005777]; plasma membrane [GO:0005886]; catalase activity [GO:0004096]; heme binding [GO:0020037]; metal ion binding [GO:0046872]; circadian rhythm [GO:0007623]; hydrogen peroxide catabolic process [GO:0042744]; response to abscisic acid [GO:0009737]; response to bacterium [GO:0009617]; response to heat [GO:0009408]; response to hydrogen peroxide [GO:0042542…
Catalase OS=Sorghum bicolor OX=4558	Pgl_GLEAN_10018073	3.11	G1TLH_G2TLH_up	cytoplasm [GO:0005737]; peroxisome [GO:0005777]; plasma membrane [GO:0005886]; catalase activity [GO:0004096]; heme binding [GO:0020037]; metal ion binding [GO:0046872]; circadian rhythm [GO:0007623]; hydrogen peroxide catabolic process [GO:0042744]; response to abscisic acid [GO:0009737]; response to bacterium [GO:0009617]; response to heat [GO:0009408]; response to hydrogen peroxide [GO:0042542…
Laccase OS=Dichanthelium oligosanthes	Pgl_GLEAN_10000458	4.14	C1LH_C2LH_up	apoplast [GO:0048046]; copper ion binding [GO:0005507]; hydroquinone:oxygen oxidoreductase activity [GO:0052716]; lignin catabolic process [GO:0046274]
Laccase OS=Dichanthelium oligosanthes	Pgl_GLEAN_10000458	-5.32	C2LH_G2TLH_down	apoplast [GO:0048046]; copper ion binding [GO:0005507]; hydroquinone:oxygen oxidoreductase activity [GO:0052716]; lignin catabolic process [GO:0046274]
Laccase OS=Dichanthelium oligosanthes	Pgl_GLEAN_10000458	-3.58	G1TLH_G2TLH_down	apoplast [GO:0048046]; copper ion binding [GO:0005507]; hydroquinone:oxygen oxidoreductase activity [GO:0052716]; lignin catabolic process [GO:0046274]
Laccase OS=Panicum hallii var.	Pgl_GLEAN_10006570	5.85	C1LH_C2LH_up	apoplast [GO:0048046]; copper ion binding [GO:0005507]; hydroquinone:oxygen oxidoreductase activity [GO:0052716]; lignin catabolic process [GO:0046274]
Laccase OS=Panicum hallii var.	Pgl_GLEAN_10006570	-4.67	C1LH_G1TLH_down	apoplast [GO:0048046]; copper ion binding [GO:0005507]; hydroquinone:oxygen oxidoreductase activity [GO:0052716]; lignin catabolic process [GO:0046274]
Laccase OS=Panicum hallii var.	Pgl_GLEAN_10006570	-5.89	C2LH_G2TLH_down	apoplast [GO:0048046]; copper ion binding [GO:0005507]; hydroquinone:oxygen oxidoreductase activity [GO:0052716]; lignin catabolic process [GO:0046274]
Laccase OS=Panicum hallii var.	Pgl_GLEAN_10006570	-2.48	G1TLH_G2TLH_down	apoplast [GO:0048046]; copper ion binding [GO:0005507]; hydroquinone:oxygen oxidoreductase activity [GO:0052716]; lignin catabolic process [GO:0046274]
Laccase OS=Panicum miliaceum OX=4540	Pgl_GLEAN_10014985	7.52	C1LH_C2LH_up	apoplast [GO:0048046]; copper ion binding [GO:0005507]; hydroquinone:oxygen oxidoreductase activity [GO:0052716]; lignin catabolic process [GO:0046274]
Laccase OS=Setaria italica OX=4555	Pgl_GLEAN_10009302	-6.07	G1TLH_G2TLH_down	apoplast [GO:0048046]; copper ion binding [GO:0005507]; hydroquinone:oxygen oxidoreductase activity [GO:0052716]; oxidoreductase activity [GO:0016491]; lignin catabolic process [GO:0046274]
Laccase OS=Setaria italica OX=4555	Pgl_GLEAN_10009305	-3.38	G1TLH_G2TLH_down	apoplast [GO:0048046]; copper ion binding [GO:0005507]; hydroquinone:oxygen oxidoreductase activity [GO:0052716]; oxidoreductase activity [GO:0016491]; lignin catabolic process [GO:0046274]
Laccase OS=Setaria italica OX=4555 GN=101774828	Pgl_GLEAN_10009308	-2.94	C1LH_G1TLH_down	apoplast [GO:0048046]; copper ion binding [GO:0005507]; hydroquinone:oxygen oxidoreductase activity [GO:0052716]; oxidoreductase activity [GO:0016491]; lignin catabolic process [GO:0046274]
Laccase OS=Setaria italica OX=4555 GN=101774828	Pgl_GLEAN_10009308	-8.78	G1TLH_G2TLH_down	apoplast [GO:0048046]; copper ion binding [GO:0005507]; hydroquinone:oxygen oxidoreductase activity [GO:0052716]; oxidoreductase activity [GO:0016491]; lignin catabolic process [GO:0046274]
Laccase OS=Setaria italica OX=4555 GN=101781624	Pgl_GLEAN_10032468	-3.37	C1LH_G1TLH_down	apoplast [GO:0048046]; copper ion binding [GO:0005507]; hydroquinone:oxygen oxidoreductase activity [GO:0052716]; oxidoreductase activity [GO:0016491]; lignin catabolic process [GO:0046274]
Laccase OS=Setaria italica OX=4555 GN=101781624	Pgl_GLEAN_10032468	3.03	G1TLH_G2TLH_up	apoplast [GO:0048046]; copper ion binding [GO:0005507]; hydroquinone:oxygen oxidoreductase activity [GO:0052716]; oxidoreductase activity [GO:0016491]; lignin catabolic process [GO:0046274]
Laccase OS=Setaria italica OX=4555 PE=3	Pgl_GLEAN_10012481	-2.05	C1LH_G1TLH_down	apoplast [GO:0048046]; copper ion binding [GO:0005507]; hydroquinone:oxygen oxidoreductase activity [GO:0052716]; lignin catabolic process [GO:0046274]
Laccase OS=Setaria viridis OX=4556	Pgl_GLEAN_10006572	-2.94	C1LH_G1TLH_down	apoplast [GO:0048046]; copper ion binding [GO:0005507]; hydroquinone:oxygen oxidoreductase activity [GO:0052716]; lignin catabolic process [GO:0046274]
Laccase OS=Setaria viridis OX=4556	Pgl_GLEAN_10000529	-7.41	G1TLH_G2TLH_down	apoplast [GO:0048046]; copper ion binding [GO:0005507]; hydroquinone:oxygen oxidoreductase activity [GO:0052716]; lignin catabolic process [GO:0046274]
Laccase OS=Setaria viridis OX=4556	Pgl_GLEAN_10006569	-2.04	G1TLH_G2TLH_down	apoplast [GO:0048046]; copper ion binding [GO:0005507]; hydroquinone:oxygen oxidoreductase activity [GO:0052716]; lignin catabolic process [GO:0046274]
MFS domain-containing protein	Pgl_GLEAN_10020997	-6.57	C1LH_G1TLH_down	integral component of membrane [GO:0016021]; symporter activity [GO:0015293]
MFS domain-containing protein	Pgl_GLEAN_10029880	-3.3	C1LH_G1TLH_down	integral component of membrane [GO:0016021]; symporter activity [GO:0015293]
MFS domain-containing protein	Pgl_GLEAN_10029880	3.68	G1TLH_G2TLH_up	integral component of membrane [GO:0016021]; symporter activity [GO:0015293]
MFS domain-containing protein	Pgl_GLEAN_10020997	7.95	G1TLH_G2TLH_up	integral component of membrane [GO:0016021]; symporter activity [GO:0015293]
MFS domain-containing protein	Pgl_GLEAN_10014411	-3.9	C1LH_G1TLH_down	integral component of membrane [GO:0016021]; transmembrane transporter activity [GO:0022857]
MFS domain-containing protein	Pgl_GLEAN_10015795	-2.23	C1LH_G1TLH_down	integral component of membrane [GO:0016021]; transmembrane transporter activity [GO:0022857]
MFS domain-containing protein	Pgl_GLEAN_10015795	2.93	G1TLH_G2TLH_up	integral component of membrane [GO:0016021]; transmembrane transporter activity [GO:0022857]
MFS domain-containing protein OS=Setaria	Pgl_GLEAN_10019665	-3.94	C1LH_G1TLH_down	integral component of membrane [GO:0016021]; symporter activity [GO:0015293]
MFS domain-containing protein OS=Setaria	Pgl_GLEAN_10005603	-2.88	C1LH_G1TLH_down	integral component of membrane [GO:0016021]; symporter activity [GO:0015293]
MFS domain-containing protein OS=Setaria	Pgl_GLEAN_10019669	-2.35	C1LH_G1TLH_down	integral component of membrane [GO:0016021]; symporter activity [GO:0015293]
MFS domain-containing protein OS=Setaria	Pgl_GLEAN_10027311	-4.18	G1TLH_G2TLH_down	integral component of membrane [GO:0016021]; symporter activity [GO:0015293]
MFS domain-containing protein OS=Setaria	Pgl_GLEAN_10029801	-3.66	G1TLH_G2TLH_down	integral component of membrane [GO:0016021]; symporter activity [GO:0015293]
MFS domain-containing protein OS=Setaria	Pgl_GLEAN_10005603	3.6	G1TLH_G2TLH_up	integral component of membrane [GO:0016021]; symporter activity [GO:0015293]
MFS domain-containing protein OS=Setaria	Pgl_GLEAN_10019665	4.38	G1TLH_G2TLH_up	integral component of membrane [GO:0016021]; symporter activity [GO:0015293]
MFS domain-containing protein OS=Setaria	Pgl_GLEAN_10033213	-3.29	G1TLH_G2TLH_down	integral component of membrane [GO:0016021]; transmembrane transporter activity [GO:0022857]
MFS domain-containing protein OS=Setaria	Pgl_GLEAN_10033213	3.05	C1LH_G1TLH_up	integral component of membrane [GO:0016021]; symporter activity [GO:0015293]
MFS domain-containing protein OS=Setaria	Pgl_GLEAN_10029801	2.31	C1LH_G1TLH_up	integral component of membrane [GO:0016021]; transmembrane transporter activity [GO:0022857]
Peroxidase OS=Panicum hallii OX=206008	Pgl_GLEAN_10013283	-2.91	G1TLH_G2TLH_down	extracellular region [GO:0005576]; heme binding [GO:0020037]; metal ion binding [GO:0046872]; peroxidase activity [GO:0004601]; hydrogen peroxide catabolic process [GO:0042744]; response to oxidative stress [GO:0006979]
Peroxidase OS=Panicum hallii var.	Pgl_GLEAN_10017620	-2.96	C1LH_G1TLH_down	extracellular region [GO:0005576]; heme binding [GO:0020037]; metal ion binding [GO:0046872]; peroxidase activity [GO:0004601]; hydrogen peroxide catabolic process [GO:0042744]; response to oxidative stress [GO:0006979]
Peroxidase OS=Panicum hallii var.	Pgl_GLEAN_10017620	2.29	G1TLH_G2TLH_up	extracellular region [GO:0005576]; heme binding [GO:0020037]; metal ion binding [GO:0046872]; peroxidase activity [GO:0004601]; hydrogen peroxide catabolic process [GO:0042744]; response to oxidative stress [GO:0006979]
Peroxidase OS=Setaria italica OX=4555	Pgl_GLEAN_10035364	-7.42	C1LH_C2LH_down	extracellular region [GO:0005576]; heme binding [GO:0020037]; metal ion binding [GO:0046872]; peroxidase activity [GO:0004601]; hydrogen peroxide catabolic process [GO:0042744]; response to oxidative stress [GO:0006979]
Peroxidase OS=Setaria italica OX=4555	Pgl_GLEAN_10035364	-4.5	C1LH_G1TLH_down	extracellular region [GO:0005576]; heme binding [GO:0020037]; metal ion binding [GO:0046872]; peroxidase activity [GO:0004601]; hydrogen peroxide catabolic process [GO:0042744]; response to oxidative stress [GO:0006979]
Peroxidase OS=Setaria italica OX=4555	Pgl_GLEAN_10000233	-4.03	C1LH_G1TLH_down	extracellular region [GO:0005576]; heme binding [GO:0020037]; metal ion binding [GO:0046872]; peroxidase activity [GO:0004601]; hydrogen peroxide catabolic process [GO:0042744]; response to oxidative stress [GO:0006979]
Peroxidase OS=Setaria italica OX=4555	Pgl_GLEAN_10011172	-2.5	C1LH_G1TLH_down	extracellular region [GO:0005576]; heme binding [GO:0020037]; metal ion binding [GO:0046872]; peroxidase activity [GO:0004601]; hydrogen peroxide catabolic process [GO:0042744]; response to oxidative stress [GO:0006979]
Peroxidase OS=Setaria italica OX=4555	Pgl_GLEAN_10035364	-2.96	G1TLH_G2TLH_down	extracellular region [GO:0005576]; heme binding [GO:0020037]; metal ion binding [GO:0046872]; peroxidase activity [GO:0004601]; hydrogen peroxide catabolic process [GO:0042744]; response to oxidative stress [GO:0006979]
Peroxidase OS=Setaria italica OX=4555	Pgl_GLEAN_10000233	4.37	G1TLH_G2TLH_up	extracellular region [GO:0005576]; heme binding [GO:0020037]; metal ion binding [GO:0046872]; peroxidase activity [GO:0004601]; hydrogen peroxide catabolic process [GO:0042744]; response to oxidative stress [GO:0006979]
Peroxidase OS=Setaria italica OX=4555	Pgl_GLEAN_10011172	4.77	G1TLH_G2TLH_up	extracellular region [GO:0005576]; heme binding [GO:0020037]; metal ion binding [GO:0046872]; peroxidase activity [GO:0004601]; hydrogen peroxide catabolic process [GO:0042744]; response to oxidative stress [GO:0006979]
Peroxidase OS=Setaria italica OX=4555	Pgl_GLEAN_10037592	-5.03	C1LH_G1TLH_down	extracellular region [GO:0005576]; plant-type cell wall [GO:0009505]; plasmodesma [GO:0009506]; heme binding [GO:0020037]; metal ion binding [GO:0046872]; peroxidase activity [GO:0004601]; hydrogen peroxide catabolic process [GO:0042744]; response to oxidative stress [GO:0006979]
Peroxidase OS=Setaria italica OX=4555	Pgl_GLEAN_10015996	-4.71	C1LH_G1TLH_down	extracellular region [GO:0005576]; plant-type cell wall [GO:0009505]; plasmodesma [GO:0009506]; heme binding [GO:0020037]; metal ion binding [GO:0046872]; peroxidase activity [GO:0004601]; hydrogen peroxide catabolic process [GO:0042744]; response to oxidative stress [GO:0006979]
Peroxidase OS=Setaria italica OX=4555	Pgl_GLEAN_10019327	-3.56	C1LH_G1TLH_down	extracellular region [GO:0005576]; plant-type cell wall [GO:0009505]; plasmodesma [GO:0009506]; heme binding [GO:0020037]; metal ion binding [GO:0046872]; peroxidase activity [GO:0004601]; hydrogen peroxide catabolic process [GO:0042744]; response to oxidative stress [GO:0006979]
Peroxidase OS=Setaria italica OX=4555	Pgl_GLEAN_10017343	-3.45	C1LH_G1TLH_down	extracellular region [GO:0005576]; plant-type cell wall [GO:0009505]; plasmodesma [GO:0009506]; heme binding [GO:0020037]; metal ion binding [GO:0046872]; peroxidase activity [GO:0004601]; hydrogen peroxide catabolic process [GO:0042744]; response to oxidative stress [GO:0006979]
Peroxidase OS=Setaria italica OX=4555	Pgl_GLEAN_10033426	-3.41	C1LH_G1TLH_down	extracellular region [GO:0005576]; plant-type cell wall [GO:0009505]; plasmodesma [GO:0009506]; heme binding [GO:0020037]; metal ion binding [GO:0046872]; peroxidase activity [GO:0004601]; hydrogen peroxide catabolic process [GO:0042744]; response to oxidative stress [GO:0006979]
Peroxidase OS=Setaria italica OX=4555	Pgl_GLEAN_10037592	-6.75	C2LH_G2TLH_down	extracellular region [GO:0005576]; plant-type cell wall [GO:0009505]; plasmodesma [GO:0009506]; heme binding [GO:0020037]; metal ion binding [GO:0046872]; peroxidase activity [GO:0004601]; hydrogen peroxide catabolic process [GO:0042744]; response to oxidative stress [GO:0006979]
Peroxidase OS=Setaria italica OX=4555	Pgl_GLEAN_10028389	-4.73	G1TLH_G2TLH_down	extracellular region [GO:0005576]; plant-type cell wall [GO:0009505]; plasmodesma [GO:0009506]; heme binding [GO:0020037]; metal ion binding [GO:0046872]; peroxidase activity [GO:0004601]; hydrogen peroxide catabolic process [GO:0042744]; response to oxidative stress [GO:0006979]
Peroxidase OS=Setaria italica OX=4555	Pgl_GLEAN_10024271	-4.24	G1TLH_G2TLH_down	extracellular region [GO:0005576]; plant-type cell wall [GO:0009505]; plasmodesma [GO:0009506]; heme binding [GO:0020037]; metal ion binding [GO:0046872]; peroxidase activity [GO:0004601]; hydrogen peroxide catabolic process [GO:0042744]; response to oxidative stress [GO:0006979]
Peroxidase OS=Setaria italica OX=4555	Pgl_GLEAN_10011922	-4	G1TLH_G2TLH_down	extracellular region [GO:0005576]; plant-type cell wall [GO:0009505]; plasmodesma [GO:0009506]; heme binding [GO:0020037]; metal ion binding [GO:0046872]; peroxidase activity [GO:0004601]; hydrogen peroxide catabolic process [GO:0042744]; response to oxidative stress [GO:0006979]
Peroxidase OS=Setaria italica OX=4555	Pgl_GLEAN_10030684	-3.21	G1TLH_G2TLH_down	extracellular region [GO:0005576]; plant-type cell wall [GO:0009505]; plasmodesma [GO:0009506]; heme binding [GO:0020037]; metal ion binding [GO:0046872]; peroxidase activity [GO:0004601]; hydrogen peroxide catabolic process [GO:0042744]; response to oxidative stress [GO:0006979]
Peroxidase OS=Setaria italica OX=4555	Pgl_GLEAN_10019327	2.62	G1TLH_G2TLH_up	extracellular region [GO:0005576]; plant-type cell wall [GO:0009505]; plasmodesma [GO:0009506]; heme binding [GO:0020037]; metal ion binding [GO:0046872]; peroxidase activity [GO:0004601]; hydrogen peroxide catabolic process [GO:0042744]; response to oxidative stress [GO:0006979]
Peroxidase OS=Setaria italica OX=4555	Pgl_GLEAN_10033426	6.9	G1TLH_G2TLH_up	extracellular region [GO:0005576]; plant-type cell wall [GO:0009505]; plasmodesma [GO:0009506]; heme binding [GO:0020037]; metal ion binding [GO:0046872]; peroxidase activity [GO:0004601]; hydrogen peroxide catabolic process [GO:0042744]; response to oxidative stress [GO:0006979]
Peroxidase OS=Setaria italica OX=4555	Pgl_GLEAN_10022720	2.06	C1LH_G1TLH_up	cytosol [GO:0005829]; extracellular region [GO:0005576]; plant-type cell wall [GO:0009505]; plasmodesma [GO:0009506]; heme binding [GO:0020037]; metal ion binding [GO:0046872]; peroxidase activity [GO:0004601]; defense response to fungus [GO:0050832]; hydrogen peroxide catabolic process [GO:0042744]; response to oxidative stress [GO:0006979]
Peroxidase OS=Setaria italica OX=4555	Pgl_GLEAN_10028389	3.62	C1LH_G1TLH_up	extracellular region [GO:0005576]; plant-type cell wall [GO:0009505]; plasmodesma [GO:0009506]; heme binding [GO:0020037]; metal ion binding [GO:0046872]; peroxidase activity [GO:0004601]; hydrogen peroxide catabolic process [GO:0042744]; response to oxidative stress [GO:0006979]
Peroxidase OS=Setaria viridis	Pgl_GLEAN_10015994	3.94	C1LH_C2LH_up	extracellular region [GO:0005576]; heme binding [GO:0020037]; metal ion binding [GO:0046872]; peroxidase activity [GO:0004601]; hydrogen peroxide catabolic process [GO:0042744]; response to oxidative stress [GO:0006979]
Peroxidase OS=Setaria viridis	Pgl_GLEAN_10011920	-3.13	C1LH_G1TLH_down	extracellular region [GO:0005576]; heme binding [GO:0020037]; metal ion binding [GO:0046872]; peroxidase activity [GO:0004601]; hydrogen peroxide catabolic process [GO:0042744]; response to oxidative stress [GO:0006979]
Peroxidase OS=Setaria viridis	Pgl_GLEAN_10036350	-4.01	C1LH_G1TLH_down	extracellular region [GO:0005576]; heme binding [GO:0020037]; metal ion binding [GO:0046872]; peroxidase activity [GO:0004601]; hydrogen peroxide catabolic process [GO:0042744]; response to oxidative stress [GO:0006979]
Peroxidase OS=Setaria viridis	Pgl_GLEAN_10015994	-3.92	C1LH_G1TLH_down	extracellular region [GO:0005576]; heme binding [GO:0020037]; metal ion binding [GO:0046872]; peroxidase activity [GO:0004601]; hydrogen peroxide catabolic process [GO:0042744]; response to oxidative stress [GO:0006979]
Peroxidase OS=Setaria viridis	Pgl_GLEAN_10032045	-3.52	C1LH_G1TLH_down	extracellular region [GO:0005576]; heme binding [GO:0020037]; metal ion binding [GO:0046872]; peroxidase activity [GO:0004601]; hydrogen peroxide catabolic process [GO:0042744]; response to oxidative stress [GO:0006979]
Peroxidase OS=Setaria viridis	Pgl_GLEAN_10011170	-2.39	C1LH_G1TLH_down	extracellular region [GO:0005576]; heme binding [GO:0020037]; metal ion binding [GO:0046872]; peroxidase activity [GO:0004601]; hydrogen peroxide catabolic process [GO:0042744]; response to oxidative stress [GO:0006979]
Peroxidase OS=Setaria viridis	Pgl_GLEAN_10001328	-2.1	C1LH_G1TLH_down	extracellular region [GO:0005576]; heme binding [GO:0020037]; metal ion binding [GO:0046872]; peroxidase activity [GO:0004601]; hydrogen peroxide catabolic process [GO:0042744]; response to oxidative stress [GO:0006979]
Peroxidase OS=Setaria viridis	Pgl_GLEAN_10015994	-5.33	C2LH_G2TLH_down	extracellular region [GO:0005576]; heme binding [GO:0020037]; metal ion binding [GO:0046872]; peroxidase activity [GO:0004601]; hydrogen peroxide catabolic process [GO:0042744]; response to oxidative stress [GO:0006979]
Peroxidase OS=Setaria viridis	Pgl_GLEAN_10011919	-7.48	G1TLH_G2TLH_down	extracellular region [GO:0005576]; heme binding [GO:0020037]; metal ion binding [GO:0046872]; peroxidase activity [GO:0004601]; hydrogen peroxide catabolic process [GO:0042744]; response to oxidative stress [GO:0006979]
Peroxidase OS=Setaria viridis	Pgl_GLEAN_10024312	-6.17	G1TLH_G2TLH_down	extracellular region [GO:0005576]; heme binding [GO:0020037]; metal ion binding [GO:0046872]; peroxidase activity [GO:0004601]; hydrogen peroxide catabolic process [GO:0042744]; response to oxidative stress [GO:0006979]
Peroxidase OS=Setaria viridis	Pgl_GLEAN_10011920	-2.94	G1TLH_G2TLH_down	extracellular region [GO:0005576]; heme binding [GO:0020037]; metal ion binding [GO:0046872]; peroxidase activity [GO:0004601]; hydrogen peroxide catabolic process [GO:0042744]; response to oxidative stress [GO:0006979]
Peroxidase OS=Setaria viridis	Pgl_GLEAN_10003702	-2.56	G1TLH_G2TLH_down	extracellular region [GO:0005576]; heme binding [GO:0020037]; metal ion binding [GO:0046872]; peroxidase activity [GO:0004601]; hydrogen peroxide catabolic process [GO:0042744]; response to oxidative stress [GO:0006979]
Peroxidase OS=Setaria viridis	Pgl_GLEAN_10011170	3.59	G1TLH_G2TLH_up	extracellular region [GO:0005576]; heme binding [GO:0020037]; metal ion binding [GO:0046872]; peroxidase activity [GO:0004601]; hydrogen peroxide catabolic process [GO:0042744]; response to oxidative stress [GO:0006979]
Peroxidase OS=Setaria viridis	Pgl_GLEAN_10036350	4.52	G1TLH_G2TLH_up	extracellular region [GO:0005576]; heme binding [GO:0020037]; metal ion binding [GO:0046872]; peroxidase activity [GO:0004601]; hydrogen peroxide catabolic process [GO:0042744]; response to oxidative stress [GO:0006979]
Peroxidase OS=Setaria viridis	Pgl_GLEAN_10035363	3.71	G1TLH_G2TLH_up	extracellular region [GO:0005576]; integral component of membrane [GO:0016021]; heme binding [GO:0020037]; metal ion binding [GO:0046872]; peroxidase activity [GO:0004601]; hydrogen peroxide catabolic process [GO:0042744]; response to oxidative stress [GO:0006979]
Peroxidase OS=Zea mays OX=4577 GN=100273479	Pgl_GLEAN_10026554	-3.03	C1LH_G1TLH_down	extracellular region [GO:0005576]; plant-type cell wall [GO:0009505]; plasmodesma [GO:0009506]; heme binding [GO:0020037]; metal ion binding [GO:0046872]; peroxidase activity [GO:0004601]; hydrogen peroxide catabolic process [GO:0042744]; response to oxidative stress [GO:0006979]
Peroxidase OS=Zea mays OX=4577 GN=100273479	Pgl_GLEAN_10026554	3.25	G1TLH_G2TLH_up	extracellular region [GO:0005576]; plant-type cell wall [GO:0009505]; plasmodesma [GO:0009506]; heme binding [GO:0020037]; metal ion binding [GO:0046872]; peroxidase activity [GO:0004601]; hydrogen peroxide catabolic process [GO:0042744]; response to oxidative stress [GO:0006979]
Thioredoxin domain-containing	Pgl_GLEAN_10005680	-3.03	C1LH_G1TLH_down
Thioredoxin domain-containing	Pgl_GLEAN_10011464	-2.92	C1LH_G1TLH_down
Thioredoxin domain-containing	Pgl_GLEAN_10014066	2.13	G1TLH_G2TLH_up
Thioredoxin domain-containing	Pgl_GLEAN_10011464	2.37	G1TLH_G2TLH_up
Thioredoxin domain-containing protein	Pgl_GLEAN_10038172	-2.59	C1LH_G1TLH_down	chloroplast [GO:0009507]; cytoplasm [GO:0005737]; oxidoreductase activity, acting on a sulfur group of donors, disulfide as acceptor [GO:0016671]; protein disulfide oxidoreductase activity [GO:0015035]; protein-disulfide reductase activity [GO:0047134]; cell redox homeostasis [GO:0045454]; glycerol ether metabolic process [GO:0006662]; hydrogen peroxide catabolic process [GO:0042744]; plastid org…
Uncharacterized protein OS=Hordeum	Pgl_GLEAN_10021379	-2.47	G1TLH_G2TLH_down	anchored component of plasma membrane [GO:0046658]; copper ion binding [GO:0005507]; oxidoreductase activity [GO:0016491]
Uncharacterized protein OS=Setaria	Pgl_GLEAN_10018107	-3.03	C1LH_G1TLH_down	chloroplast envelope [GO:0009941]; heme binding [GO:0020037]; iron ion binding [GO:0005506]; lyase activity [GO:0016829]; monooxygenase activity [GO:0004497]; oxidoreductase activity, acting on paired donors, with incorporation or reduction of molecular oxygen [GO:0016705]; green leaf volatile biosynthetic process [GO:0010597]; response to wounding [GO:0009611]
Uncharacterized protein OS=Setaria	Pgl_GLEAN_10018107	2.77	G1TLH_G2TLH_up	chloroplast envelope [GO:0009941]; heme binding [GO:0020037]; iron ion binding [GO:0005506]; lyase activity [GO:0016829]; monooxygenase activity [GO:0004497]; oxidoreductase activity, acting on paired donors, with incorporation or reduction of molecular oxygen [GO:0016705]; green leaf volatile biosynthetic process [GO:0010597]; response to wounding [GO:0009611]

## Sheet: Table S6
Table S6: List of DEGs related to transcription factors identified in response to heat stress in leaf tissue
SeqDescription	Geneid	logFC	combinations	Gene ontology (GO)
AP2/ERF and B3 domain-containing	Pgl_GLEAN_10012714	-3.23346	C1LH_G1TLH_down	nucleus [GO:0005634]; DNA binding [GO:0003677]; DNA-binding transcription factor activity [GO:0003700]
AP2/ERF domain-containing protein	Pgl_GLEAN_10036648	-2.00138	C1LH_C2LH_down	nucleus [GO:0005634]; DNA binding [GO:0003677]; DNA-binding transcription factor activity [GO:0003700]
AP2/ERF domain-containing protein	Pgl_GLEAN_10030742	-2.66839	C1LH_G1TLH_down	nucleus [GO:0005634]; DNA binding [GO:0003677]; DNA-binding transcription factor activity [GO:0003700]
AP2/ERF domain-containing protein	Pgl_GLEAN_10021758	-2.59792	C1LH_G1TLH_down	nucleus [GO:0005634]; DNA binding [GO:0003677]; DNA-binding transcription factor activity [GO:0003700]
AP2/ERF domain-containing protein	Pgl_GLEAN_10011023	-2.26007	C1LH_G1TLH_down	nucleus [GO:0005634]; DNA binding [GO:0003677]; DNA-binding transcription factor activity [GO:0003700]
AP2/ERF domain-containing protein	Pgl_GLEAN_10019180	-2.21137	C1LH_G1TLH_down	nucleus [GO:0005634]; DNA binding [GO:0003677]; DNA-binding transcription factor activity [GO:0003700]
AP2/ERF domain-containing protein	Pgl_GLEAN_10036648	-2.43537	G1TLH_G2TLH_down	nucleus [GO:0005634]; DNA binding [GO:0003677]; DNA-binding transcription factor activity [GO:0003700]
AP2/ERF domain-containing protein	Pgl_GLEAN_10030740	-2.10742	G1TLH_G2TLH_down	nucleus [GO:0005634]; DNA binding [GO:0003677]; DNA-binding transcription factor activity [GO:0003700]
AP2/ERF domain-containing protein OS=Setaria	Pgl_GLEAN_10033181	-3.72054	C1LH_G1TLH_down	nucleus [GO:0005634]; DNA binding [GO:0003677]; DNA-binding transcription factor activity [GO:0003700]
AP2/ERF domain-containing protein OS=Setaria	Pgl_GLEAN_10036655	-2.96817	C1LH_G1TLH_down	nucleus [GO:0005634]; DNA binding [GO:0003677]; DNA-binding transcription factor activity [GO:0003700]
AP2/ERF domain-containing protein OS=Setaria	Pgl_GLEAN_10036650	-2.37982	C1LH_G1TLH_down	nucleus [GO:0005634]; DNA binding [GO:0003677]; DNA-binding transcription factor activity [GO:0003700]
BAG domain-containing protein OS=Setaria	Pgl_GLEAN_10026922	-3.83092	G1TLH_G2TLH_down	chaperone binding [GO:0051087]
BAG domain-containing protein OS=Setaria	Pgl_GLEAN_10026922	4.48996	C1LH_G1TLH_up	chaperone binding [GO:0051087]
BAG domain-containing protein	Pgl_GLEAN_10011390	5.58578	C1LH_G1TLH_up	plasmodesma [GO:0009506]; chaperone binding [GO:0051087]; protein folding [GO:0006457]
B-box zinc finger protein 22 OS=Dichanthelium	Pgl_GLEAN_10036232	-3.5555	C1LH_G1TLH_down	zinc ion binding [GO:0008270]
B-box zinc finger protein 22 OS=Dichanthelium	Pgl_GLEAN_10036232	2.26498	G1TLH_G2TLH_up	zinc ion binding [GO:0008270]
BHLH domain-containing protein	Pgl_GLEAN_10006510	-4.83303	C1LH_G1TLH_down	DNA binding [GO:0003677]; DNA-binding transcription factor activity [GO:0003700]; protein dimerization activity [GO:0046983]; regulation of transcription by RNA polymerase II [GO:0006357]
BHLH domain-containing protein	Pgl_GLEAN_10022062	-4.37717	C1LH_G1TLH_down	DNA binding [GO:0003677]; DNA-binding transcription factor activity [GO:0003700]; protein dimerization activity [GO:0046983]; regulation of transcription by RNA polymerase II [GO:0006357]
BHLH domain-containing protein	Pgl_GLEAN_10006510	-2.97033	G1TLH_G2TLH_down	DNA binding [GO:0003677]; DNA-binding transcription factor activity [GO:0003700]; protein dimerization activity [GO:0046983]; regulation of transcription by RNA polymerase II [GO:0006357]
BHLH domain-containing protein	Pgl_GLEAN_10022062	2.45248	G1TLH_G2TLH_up	DNA binding [GO:0003677]; DNA-binding transcription factor activity [GO:0003700]; protein dimerization activity [GO:0046983]; regulation of transcription by RNA polymerase II [GO:0006357]
BHLH domain-containing protein	Pgl_GLEAN_10033865	-2.55582	C1LH_G1TLH_down	nucleus [GO:0005634]; protein dimerization activity [GO:0046983]; internode patterning [GO:0080006]; negative regulation of red or far-red light signaling pathway [GO:0090229]; positive regulation of transcription, DNA-templated [GO:0045893]
BHLH domain-containing protein	Pgl_GLEAN_10028423	-2.15015	C1LH_G1TLH_down	nucleus [GO:0005634]; protein dimerization activity [GO:0046983]; regulation of transcription, DNA-templated [GO:0006355]
BHLH domain-containing protein	Pgl_GLEAN_10013391	-4.89295	C1LH_G1TLH_down	protein dimerization activity [GO:0046983]
BHLH domain-containing protein	Pgl_GLEAN_10013392	-4.22556	C1LH_G1TLH_down	protein dimerization activity [GO:0046983]
BHLH domain-containing protein	Pgl_GLEAN_10020923	-3.58694	C1LH_G1TLH_down	protein dimerization activity [GO:0046983]
BHLH domain-containing protein	Pgl_GLEAN_10019519	-3.46978	C1LH_G1TLH_down	protein dimerization activity [GO:0046983]
BHLH domain-containing protein	Pgl_GLEAN_10013387	-2.80876	C1LH_G1TLH_down	protein dimerization activity [GO:0046983]
BHLH domain-containing protein	Pgl_GLEAN_10008692	-2.26203	C1LH_G1TLH_down	protein dimerization activity [GO:0046983]
BHLH domain-containing protein	Pgl_GLEAN_10017753	-3.14596	G1TLH_G2TLH_down	protein dimerization activity [GO:0046983]
BHLH domain-containing protein	Pgl_GLEAN_10003277	-2.69781	G1TLH_G2TLH_down	protein dimerization activity [GO:0046983]
BHLH domain-containing protein	Pgl_GLEAN_10021950	-2.43974	G1TLH_G2TLH_down	protein dimerization activity [GO:0046983]
BHLH domain-containing protein	Pgl_GLEAN_10020923	2.76457	G1TLH_G2TLH_up	protein dimerization activity [GO:0046983]
BHLH domain-containing protein	Pgl_GLEAN_10013387	2.77993	G1TLH_G2TLH_up	protein dimerization activity [GO:0046983]
BHLH domain-containing protein	Pgl_GLEAN_10010299	3.27703	G1TLH_G2TLH_up	protein dimerization activity [GO:0046983]
BHLH domain-containing protein OS=Setaria	Pgl_GLEAN_10027049	-7.63933	C1LH_G1TLH_down	RNA polymerase II transcription regulator complex [GO:0090575]; DNA-binding transcription factor activity [GO:0003700]; protein dimerization activity [GO:0046983]; RNA polymerase II transcription regulatory region sequence-specific DNA binding [GO:0000977]; transcription factor binding [GO:0008134]; regulation of transcription by RNA polymerase II [GO:0006357]
BHLH domain-containing protein OS=Setaria	Pgl_GLEAN_10027049	7.9501	G1TLH_G2TLH_up	RNA polymerase II transcription regulator complex [GO:0090575]; DNA-binding transcription factor activity [GO:0003700]; protein dimerization activity [GO:0046983]; RNA polymerase II transcription regulatory region sequence-specific DNA binding [GO:0000977]; transcription factor binding [GO:0008134]; regulation of transcription by RNA polymerase II [GO:0006357]
BHLH domain-containing protein OS=Setaria	Pgl_GLEAN_10016253	2.21823	C1LH_G1TLH_up	protein dimerization activity [GO:0046983]
BHLH domain-containing protein	Pgl_GLEAN_10021950	2.28633	C1LH_G1TLH_up	protein dimerization activity [GO:0046983]
BOWMAN_BIRK domain-containing protein	Pgl_GLEAN_10025161	-2.86627	C1LH_G1TLH_down	extracellular region [GO:0005576]; serine-type endopeptidase inhibitor activity [GO:0004867]
BOWMAN_BIRK domain-containing protein	Pgl_GLEAN_10025161	2.31364	G1TLH_G2TLH_up	extracellular region [GO:0005576]; serine-type endopeptidase inhibitor activity [GO:0004867]
BURP domain-containing protein	Pgl_GLEAN_10012898	-7.7422	C1LH_C2LH_down
BURP domain-containing protein	Pgl_GLEAN_10018315	2.97465	C1LH_C2LH_up
BURP domain-containing protein	Pgl_GLEAN_10015194	-2.78553	C1LH_G1TLH_down
BURP domain-containing protein	Pgl_GLEAN_10018315	-3.27511	C1LH_G1TLH_down
BURP domain-containing protein	Pgl_GLEAN_10012898	-3.12739	C1LH_G1TLH_down
BURP domain-containing protein	Pgl_GLEAN_10014287	-11.3959	G1TLH_G2TLH_down
BURP domain-containing protein	Pgl_GLEAN_10012898	-9.4869	G1TLH_G2TLH_down
BURP domain-containing protein	Pgl_GLEAN_10015189	-6.97203	G1TLH_G2TLH_down
BURP domain-containing protein	Pgl_GLEAN_10018315	3.30431	G1TLH_G2TLH_up
BURP domain-containing protein OS=Setaria	Pgl_GLEAN_10010984	-2.02456	C1LH_G1TLH_down
BURP domain-containing protein OS=Setaria	Pgl_GLEAN_10010984	2.16341	G1TLH_G2TLH_up
BZIP domain-containing protein	Pgl_GLEAN_10010679	-2.23766	C1LH_G1TLH_down	DNA-binding transcription factor activity [GO:0003700]
BZIP domain-containing protein	Pgl_GLEAN_10011694	-3.18758	C1LH_G1TLH_down	nucleus [GO:0005634]; DNA-binding transcription factor activity [GO:0003700]
BZIP domain-containing protein	Pgl_GLEAN_10011694	4.8704	G1TLH_G2TLH_up	nucleus [GO:0005634]; DNA-binding transcription factor activity [GO:0003700]
BZIP domain-containing protein OS=Setaria	Pgl_GLEAN_10031818	-10.6477	C2LH_G2TLH_down	nucleus [GO:0005634]; DNA-binding transcription factor activity [GO:0003700]
BZIP domain-containing protein OS=Setaria	Pgl_GLEAN_10031818	-2.8264	G1TLH_G2TLH_down	nucleus [GO:0005634]; DNA-binding transcription factor activity [GO:0003700]
C2H2-type domain-containing protein	Pgl_GLEAN_10024846	-4.66907	C1LH_C2LH_down
C2H2-type domain-containing protein OS=Setaria	Pgl_GLEAN_10038251	2.93168	G1TLH_G2TLH_up	nucleus [GO:0005634]; positive regulation of transcription, DNA-templated [GO:0045893]; regulation of DNA-templated transcription in response to stress [GO:0043620]; response to aluminum ion [GO:0010044]
C3H1-type domain-containing protein	Pgl_GLEAN_10033313	-4.75438	G1TLH_G2TLH_down	DNA binding [GO:0003677]; metal ion binding [GO:0046872]
C3H1-type domain-containing protein	Pgl_GLEAN_10033313	-4.29042	G1TLH_G2TLH_down	DNA binding [GO:0003677]; metal ion binding [GO:0046872]
EF-hand domain-containing protein OS=Setaria	Pgl_GLEAN_10012033	-3.25928	C1LH_G1TLH_down	calcium ion binding [GO:0005509]
EGF_CA domain-containing protein	Pgl_GLEAN_10012747	-2.2888	C1LH_G1TLH_down	endosome [GO:0005768]; Golgi transport complex [GO:0017119]; integral component of membrane [GO:0016021]; membrane [GO:0016020]; trans-Golgi network [GO:0005802]; calcium ion binding [GO:0005509]; ubiquitin protein ligase activity [GO:0061630]; Golgi to vacuole transport [GO:0006896]; protein targeting to vacuole [GO:0006623]; ubiquitin-dependent protein catabolic process [GO:0006511]
Elongation factor 1-alpha OS=Sorghum bicolor	Pgl_GLEAN_10022886	-3.45058	C1LH_C2LH_down	GTP binding [GO:0005525]; GTPase activity [GO:0003924]; translation elongation factor activity [GO:0003746]; translation [GO:0006412]; translational elongation [GO:0006414]
Elongation factor Ts, mitochondrial	Pgl_GLEAN_10014168	2.83131	C1LH_C2LH_up	mitochondrion [GO:0005739]; translation elongation factor activity [GO:0003746]
Elongation factor Ts, mitochondrial	Pgl_GLEAN_10014168	4.44281	C1LH_G1TLH_up	mitochondrion [GO:0005739]; translation elongation factor activity [GO:0003746]
GATA transcription factor 2-like	Pgl_GLEAN_10005858	2.73915	C1LH_G1TLH_up	sequence-specific DNA binding [GO:0043565]; zinc ion binding [GO:0008270]; regulation of transcription, DNA-templated [GO:0006355]
GATA transcription factor OS=Sorghum bicolor	Pgl_GLEAN_10019936	-2.66186	C1LH_G1TLH_down	nucleus [GO:0005634]; sequence-specific DNA binding [GO:0043565]; zinc ion binding [GO:0008270]; cell differentiation [GO:0030154]; positive regulation of transcription, DNA-templated [GO:0045893]
GATA transcription factor OS=Sorghum bicolor	Pgl_GLEAN_10019936	3.00849	G1TLH_G2TLH_up	nucleus [GO:0005634]; sequence-specific DNA binding [GO:0043565]; zinc ion binding [GO:0008270]; cell differentiation [GO:0030154]; positive regulation of transcription, DNA-templated [GO:0045893]
GATA-type domain-containing protein OS=Setaria	Pgl_GLEAN_10021071	-3.88038	C1LH_G1TLH_down	nucleus [GO:0005634]; sequence-specific DNA binding [GO:0043565]; zinc ion binding [GO:0008270]; cell differentiation [GO:0030154]; regulation of transcription, DNA-templated [GO:0006355]
GATA-type domain-containing protein OS=Setaria	Pgl_GLEAN_10021071	4.31096	G1TLH_G2TLH_up	nucleus [GO:0005634]; sequence-specific DNA binding [GO:0043565]; zinc ion binding [GO:0008270]; cell differentiation [GO:0030154]; regulation of transcription, DNA-templated [GO:0006355]
GATA-type domain-containing protein OS=Zea	Pgl_GLEAN_10031086	-3.28893	C1LH_G1TLH_down	sequence-specific DNA binding [GO:0043565]; zinc ion binding [GO:0008270]; regulation of transcription, DNA-templated [GO:0006355]
GRAS domain-containing protein	Pgl_GLEAN_10019656	-2.42609	C1LH_G1TLH_down
GRAS domain-containing protein	Pgl_GLEAN_10027678	-2.07201	C1LH_G1TLH_down
GRAS domain-containing protein	Pgl_GLEAN_10012858	2.69079	C1LH_G1TLH_up
Growth-regulating factor OS=Panicum	Pgl_GLEAN_10032784	-2.21202	G1TLH_G2TLH_down	nucleus [GO:0005634]; ATP binding [GO:0005524]; developmental process [GO:0032502]; regulation of transcription, DNA-templated [GO:0006355]; transcription, DNA-templated [GO:0006351]
Growth-regulating factor OS=Panicum	Pgl_GLEAN_10032784	3.8054	C1LH_G1TLH_up	nucleus [GO:0005634]; ATP binding [GO:0005524]; developmental process [GO:0032502]; regulation of transcription, DNA-templated [GO:0006355]; transcription, DNA-templated [GO:0006351]
NAB domain-containing protein	Pgl_GLEAN_10014309	-2.94552	G1TLH_G2TLH_down	actin binding [GO:0003779]
NAB domain-containing protein	Pgl_GLEAN_10005474	-2.35563	G1TLH_G2TLH_down	actin binding [GO:0003779]
NAB domain-containing protein	Pgl_GLEAN_10001713	2.53899	G1TLH_G2TLH_up	actin binding [GO:0003779]
NAB domain-containing protein OS=Setaria	Pgl_GLEAN_10028925	-2.13235	C1LH_G1TLH_down	vacuolar membrane [GO:0005774]; actin binding [GO:0003779]
NAC domain-containing protein	Pgl_GLEAN_10020611	-3.98188	C1LH_G1TLH_down	DNA binding [GO:0003677]; regulation of transcription, DNA-templated [GO:0006355]
NAC domain-containing protein	Pgl_GLEAN_10020207	-3.129	C1LH_G1TLH_down	DNA binding [GO:0003677]; regulation of transcription, DNA-templated [GO:0006355]
NAC domain-containing protein	Pgl_GLEAN_10032139	-2.17037	C1LH_G1TLH_down	DNA binding [GO:0003677]; regulation of transcription, DNA-templated [GO:0006355]
NAC domain-containing protein	Pgl_GLEAN_10029882	-3.95138	G1TLH_G2TLH_down	DNA binding [GO:0003677]; regulation of transcription, DNA-templated [GO:0006355]
NAC domain-containing protein	Pgl_GLEAN_10029882	-2.91989	G1TLH_G2TLH_down	DNA binding [GO:0003677]; regulation of transcription, DNA-templated [GO:0006355]
NAC domain-containing protein	Pgl_GLEAN_10027881	-2.53725	G1TLH_G2TLH_down	DNA binding [GO:0003677]; regulation of transcription, DNA-templated [GO:0006355]
NAC domain-containing protein	Pgl_GLEAN_10020611	2.96147	G1TLH_G2TLH_up	DNA binding [GO:0003677]; regulation of transcription, DNA-templated [GO:0006355]
NAC domain-containing protein OS=Setaria	Pgl_GLEAN_10013543	-2.529	C1LH_G1TLH_down	DNA binding [GO:0003677]; regulation of transcription, DNA-templated [GO:0006355]
NAC domain-containing protein OS=Setaria	Pgl_GLEAN_10004672	-2.27843	C1LH_G1TLH_down	DNA binding [GO:0003677]; regulation of transcription, DNA-templated [GO:0006355]
NAC domain-containing protein OS=Setaria	Pgl_GLEAN_10004672	-2.04569	G1TLH_G2TLH_down	DNA binding [GO:0003677]; regulation of transcription, DNA-templated [GO:0006355]
NAC domain-containing protein OS=Setaria	Pgl_GLEAN_10009909	4.16797	C1LH_G1TLH_up	DNA binding [GO:0003677]; regulation of transcription, DNA-templated [GO:0006355]
NAC domain-containing protein OS=Setaria	Pgl_GLEAN_10024408	4.43241	C1LH_G1TLH_up	DNA binding [GO:0003677]; regulation of transcription, DNA-templated [GO:0006355]
NAC domain-containing protein	Pgl_GLEAN_10023047	3.69135	C1LH_G1TLH_up	DNA binding [GO:0003677]; regulation of transcription, DNA-templated [GO:0006355]
NAC domain-containing protein	Pgl_GLEAN_10008365	5.79274	C1LH_G1TLH_up	DNA binding [GO:0003677]; regulation of transcription, DNA-templated [GO:0006355]
Putative WRKY transcription factor	Pgl_GLEAN_10014126	-2.75215	C1LH_G1TLH_down	nucleus [GO:0005634]; DNA-binding transcription factor activity [GO:0003700]; sequence-specific DNA binding [GO:0043565]
Putative WRKY transcription factor	Pgl_GLEAN_10024685	-2.605	C1LH_G1TLH_down	nucleus [GO:0005634]; DNA-binding transcription factor activity [GO:0003700]; sequence-specific DNA binding [GO:0043565]
Putative WRKY transcription factor	Pgl_GLEAN_10014126	2.29526	G1TLH_G2TLH_up	nucleus [GO:0005634]; DNA-binding transcription factor activity [GO:0003700]; sequence-specific DNA binding [GO:0043565]
Transcription factor EMB1444 OS=Zea	Pgl_GLEAN_10018541	4.86252	G1TLH_G2TLH_up
Transcription factor PIF1 (Fragment)	Pgl_GLEAN_10009332	-2.13453	C1LH_G1TLH_down	protein dimerization activity [GO:0046983]
Transcription factor PIF1 (Fragment)	Pgl_GLEAN_10009332	2.58998	G1TLH_G2TLH_up	protein dimerization activity [GO:0046983]
Transcription initiation factor IIF subunit	Pgl_GLEAN_10014496	3.43004	C1LH_G1TLH_up	nucleus [GO:0005634]; DNA binding [GO:0003677]; positive regulation of transcription elongation from RNA polymerase II promoter [GO:0032968]; transcription initiation from RNA polymerase II promoter [GO:0006367]
Transcription repressor OS=Setaria	Pgl_GLEAN_10008856	-2.54336	C1LH_C2LH_down	nucleus [GO:0005634]; DNA binding [GO:0003677]; negative regulation of transcription, DNA-templated [GO:0045892]
Uncharacterized protein OS=Setaria	Pgl_GLEAN_10001832	2.83773	C1LH_G1TLH_up	catalytic activity [GO:0003824]; heat acclimation [GO:0010286]; posttranscriptional regulation of gene expression [GO:0010608]

## Sheet: Table S7
Table S7: List of DEGs related to heat shock proteins and heat shock factors identified in response to heat stress in leaf tissue
SeqDescription	Geneid	logFC	combinations	Gene ontology (GO)
10 kDa heat shock protein OS=Cenchrus	Pgl_GLEAN_10024293	2.19	C1LH_G1TLH_up	protein folding [GO:0006457]
17.9 kDa heat shock protein 2	Pgl_GLEAN_10015521	-2.18	C1LH_G1TLH_down
24.1 kDa heat shock protein, mitochondrial-like	Pgl_GLEAN_10006057	5.71	C1LH_G1TLH_up
HATPase_c domain-containing protein	Pgl_GLEAN_10018470	5.24	C2LH_G2TLH_up	ATP binding [GO:0005524]; unfolded protein binding [GO:0051082]; protein folding [GO:0006457]
HATPase_c domain-containing protein OS=Setaria	Pgl_GLEAN_10015466	3.09	C1LH_G1TLH_up	chloroplast stroma [GO:0009570]; endoplasmic reticulum [GO:0005783]; perinuclear region of cytoplasm [GO:0048471]; ATP binding [GO:0005524]; unfolded protein binding [GO:0051082]; protein folding [GO:0006457]
HATPase_c domain-containing protein	Pgl_GLEAN_10018470	9.72	C1LH_G1TLH_up	ATP binding [GO:0005524]; unfolded protein binding [GO:0051082]; protein folding [GO:0006457]
SHSP domain-containing protein OS=Setaria	Pgl_GLEAN_10016458	-3.65	G1TLH_G2TLH_down
SHSP domain-containing protein	Pgl_GLEAN_10022666	8.73	C1LH_G1TLH_up
SHSP domain-containing protein	Pgl_GLEAN_10023437	5.31	C1LH_G1TLH_up
SHSP domain-containing protein	Pgl_GLEAN_10022665	8.52	C1LH_G1TLH_up
Small heat shock protein sHsp17.0A OS=Cenchrus	Pgl_GLEAN_10015523	3.29	C1LH_G1TLH_up
Small heat shock protein sHsp17.6 OS=Cenchrus	Pgl_GLEAN_10014398	9.5	C1LH_G1TLH_up
Uncharacterized protein OS=Panicum	Pgl_GLEAN_10035223	-2.25	C1LH_G1TLH_down	regulation of abscisic acid biosynthetic process [GO:0010115]; response to heat [GO:0009408]

## Sheet: Table S8
Table S8: List of DEGs related to nutrient uptake and transport identified in response to heat stress in root tissue
SeqDescription	Geneid	logFC	combinations	Gene ontology (GO)
ABC transporter B family member	Pgl_GLEAN_10036364	-2.35	C2RH_G2TRH_down	integral component of membrane [GO:0016021]; ATP binding [GO:0005524]; ATPase activity [GO:0016887]; ATPase-coupled transmembrane transporter activity [GO:0042626]; potassium channel activity [GO:0005267]
ABC transporter domain-containing	Pgl_GLEAN_10037354	-5.12	C1RH_C2RH_down	integral component of membrane [GO:0016021]; ATP binding [GO:0005524]; ATPase-coupled transmembrane transporter activity [GO:0042626]
ABC transporter domain-containing	Pgl_GLEAN_10014050	2.13	C1RH_C2RH_up	integral component of membrane [GO:0016021]; plasma membrane [GO:0005886]; ATP binding [GO:0005524]; ATPase-coupled transmembrane transporter activity [GO:0042626]; efflux transmembrane transporter activity [GO:0015562]; abscisic acid transport [GO:0080168]; abscisic acid-activated signaling pathway [GO:0009738]; export from cell [GO:0140352]; intercellular transport [GO:0010496]; negative regula…
ABC transporter domain-containing	Pgl_GLEAN_10011719	3.04	C1RH_C2RH_up	integral component of membrane [GO:0016021]; ATP binding [GO:0005524]; ATPase activity [GO:0016887]; ATPase-coupled transmembrane transporter activity [GO:0042626]
ABC transporter domain-containing	Pgl_GLEAN_10028217	3.09	C1RH_C2RH_up	integral component of membrane [GO:0016021]; ATP binding [GO:0005524]; ATPase activity [GO:0016887]
ABC transporter domain-containing	Pgl_GLEAN_10014945	3.67	C1RH_C2RH_up	integral component of membrane [GO:0016021]; ATP binding [GO:0005524]; ATPase activity [GO:0016887]; ATPase-coupled transmembrane transporter activity [GO:0042626]
ABC transporter domain-containing	Pgl_GLEAN_10014945	-4.38	C1RH_G1TRH_down	integral component of membrane [GO:0016021]; ATP binding [GO:0005524]; ATPase activity [GO:0016887]; ATPase-coupled transmembrane transporter activity [GO:0042626]
ABC transporter domain-containing	Pgl_GLEAN_10011719	-2.31	C1RH_G1TRH_down	integral component of membrane [GO:0016021]; ATP binding [GO:0005524]; ATPase activity [GO:0016887]; ATPase-coupled transmembrane transporter activity [GO:0042626]
ABC transporter domain-containing	Pgl_GLEAN_10037354	-2.1	C1RH_G1TRH_down	integral component of membrane [GO:0016021]; ATP binding [GO:0005524]; ATPase-coupled transmembrane transporter activity [GO:0042626]
ABC transporter domain-containing	Pgl_GLEAN_10014945	-5.85	C2RH_G2TRH_down	integral component of membrane [GO:0016021]; ATP binding [GO:0005524]; ATPase activity [GO:0016887]; ATPase-coupled transmembrane transporter activity [GO:0042626]
ABC transporter domain-containing	Pgl_GLEAN_10011719	-2.77	C2RH_G2TRH_down	integral component of membrane [GO:0016021]; ATP binding [GO:0005524]; ATPase activity [GO:0016887]; ATPase-coupled transmembrane transporter activity [GO:0042626]
ABC transporter domain-containing	Pgl_GLEAN_10028217	-2	C2RH_G2TRH_down	integral component of membrane [GO:0016021]; ATP binding [GO:0005524]; ATPase activity [GO:0016887]
ABC transporter domain-containing	Pgl_GLEAN_10037354	-5.12	G1TRH_G2TRH_down	integral component of membrane [GO:0016021]; ATP binding [GO:0005524]; ATPase-coupled transmembrane transporter activity [GO:0042626]
ABC transporter domain-containing	Pgl_GLEAN_10011719	-2.31	G1TRH_G2TRH_down	integral component of membrane [GO:0016021]; ATP binding [GO:0005524]; ATPase activity [GO:0016887]; ATPase-coupled transmembrane transporter activity [GO:0042626]
ABC transporter domain-containing	Pgl_GLEAN_10011719	2.59	G1TRH_G2TRH_up	integral component of membrane [GO:0016021]; ATP binding [GO:0005524]; ATPase activity [GO:0016887]; ATPase-coupled transmembrane transporter activity [GO:0042626]
ABC transporter domain-containing protein	Pgl_GLEAN_10004687	2.87	C1RH_C2RH_up	integral component of membrane [GO:0016021]; ATP binding [GO:0005524]; ATPase activity [GO:0016887]; ATPase-coupled transmembrane transporter activity [GO:0042626]
ABC transporter domain-containing protein	Pgl_GLEAN_10009625	3.7	C1RH_C2RH_up	integral component of membrane [GO:0016021]; ATP binding [GO:0005524]; ATPase activity [GO:0016887]
ABC transporter domain-containing protein	Pgl_GLEAN_10023519	-3.35	C1RH_G1TRH_down	integral component of membrane [GO:0016021]; ATP binding [GO:0005524]; ATPase activity [GO:0016887]; ATPase-coupled transmembrane transporter activity [GO:0042626]
ABC transporter domain-containing protein	Pgl_GLEAN_10023519	-3.96	C2RH_G2TRH_down	integral component of membrane [GO:0016021]; ATP binding [GO:0005524]; ATPase activity [GO:0016887]; ATPase-coupled transmembrane transporter activity [GO:0042626]
ABC transporter G family member	Pgl_GLEAN_10032979	-2.29	C1RH_C2RH_down	integral component of membrane [GO:0016021]; ATP binding [GO:0005524]; ATPase-coupled transmembrane transporter activity [GO:0042626]
ABC transporter G family member	Pgl_GLEAN_10023174	2.27	C1RH_C2RH_up	integral component of membrane [GO:0016021]; ATP binding [GO:0005524]; ATPase activity [GO:0016887]
ABC transporter G family member	Pgl_GLEAN_10032979	-2.1	C1RH_G1TRH_down	integral component of membrane [GO:0016021]; ATP binding [GO:0005524]; ATPase-coupled transmembrane transporter activity [GO:0042626]
Amino acid transporter ANT1 OS=Dichanthelium	Pgl_GLEAN_10017854	2.07	C1RH_C2RH_up	integral component of membrane [GO:0016021]; plasma membrane [GO:0005886]; amino acid transport [GO:0006865]
Ammonium transporter 2 member	Pgl_GLEAN_10012021	2.78	C1RH_C2RH_up	integral component of plasma membrane [GO:0005887]; ammonium transmembrane transporter activity [GO:0008519]
Ammonium transporter OS=Sorghum bicolor	Pgl_GLEAN_10027285	-2.65	C1RH_C2RH_down	integral component of plasma membrane [GO:0005887]; ammonium transmembrane transporter activity [GO:0008519]; ammonium transmembrane transport [GO:0072488]
Bidirectional sugar transporter	Pgl_GLEAN_10020593	2.29	C1RH_C2RH_up	integral component of membrane [GO:0016021]; plasma membrane [GO:0005886]; carbohydrate transport [GO:0008643]
Bidirectional sugar transporter SWEET	Pgl_GLEAN_10003650	2.04	C1RH_C2RH_up	integral component of membrane [GO:0016021]; plasma membrane [GO:0005886]; identical protein binding [GO:0042802]; sugar transmembrane transporter activity [GO:0051119]; carbohydrate transport [GO:0008643]
Cyclic nucleotide-gated ion channel	Pgl_GLEAN_10026401	4.78	C1RH_C2RH_up	integral component of membrane [GO:0016021]; ion channel activity [GO:0005216]
Cyclic nucleotide-gated ion channel	Pgl_GLEAN_10026401	-3.14	C2RH_G2TRH_down	integral component of membrane [GO:0016021]; ion channel activity [GO:0005216]
H(+)/Pi cotransporter OS=Setaria italica	Pgl_GLEAN_10035729	2.34	C1RH_C2RH_up	integral component of membrane [GO:0016021]; inorganic phosphate transmembrane transporter activity [GO:0005315]; symporter activity [GO:0015293]; phosphate ion transport [GO:0006817]
H(+)/Pi cotransporter OS=Setaria italica	Pgl_GLEAN_10035729	-2.97	C2RH_G2TRH_down	integral component of membrane [GO:0016021]; inorganic phosphate transmembrane transporter activity [GO:0005315]; symporter activity [GO:0015293]; phosphate ion transport [GO:0006817]
H(+)-exporting diphosphatase OS=Setaria	Pgl_GLEAN_10004533	2.48	C1RH_C2RH_up	integral component of membrane [GO:0016021]; inorganic diphosphatase activity [GO:0004427]; pyrophosphate hydrolysis-driven proton transmembrane transporter activity [GO:0009678]
HMA domain-containing protein	Pgl_GLEAN_10030576	-4.65	C1RH_C2RH_down	metal ion binding [GO:0046872]; metal ion transport [GO:0030001]
HMA domain-containing protein	Pgl_GLEAN_10026588	2.08	C1RH_C2RH_up	metal ion binding [GO:0046872]; metal ion transport [GO:0030001]
HMA domain-containing protein	Pgl_GLEAN_10023131	2.13	C1RH_C2RH_up	metal ion binding [GO:0046872]; metal ion transport [GO:0030001]
HMA domain-containing protein	Pgl_GLEAN_10020927	2.89	C1RH_C2RH_up	metal ion binding [GO:0046872]; metal ion transport [GO:0030001]; superoxide metabolic process [GO:0006801]
HMA domain-containing protein	Pgl_GLEAN_10030011	3.16	C1RH_C2RH_up	metal ion binding [GO:0046872]; metal ion transport [GO:0030001]
HMA domain-containing protein	Pgl_GLEAN_10021524	4.41	C1RH_C2RH_up	metal ion binding [GO:0046872]; metal ion transport [GO:0030001]
HMA domain-containing protein	Pgl_GLEAN_10037317	2.19	C1RH_G1TRH_up	metal ion binding [GO:0046872]; metal ion transport [GO:0030001]
HMA domain-containing protein	Pgl_GLEAN_10021524	-4.98	C2RH_G2TRH_down	metal ion binding [GO:0046872]; metal ion transport [GO:0030001]
HMA domain-containing protein	Pgl_GLEAN_10030011	-3.38	C2RH_G2TRH_down	metal ion binding [GO:0046872]; metal ion transport [GO:0030001]
HMA domain-containing protein	Pgl_GLEAN_10023131	-2.15	C2RH_G2TRH_down	metal ion binding [GO:0046872]; metal ion transport [GO:0030001]
HMA domain-containing protein OS=Setaria	Pgl_GLEAN_10005623	2.3	C1RH_C2RH_up	chloroplast [GO:0009507]; metal ion binding [GO:0046872]; protein domain specific binding [GO:0019904]; cellular copper ion homeostasis [GO:0006878]; metal ion transport [GO:0030001]; response to cadmium ion [GO:0046686]
HMA domain-containing protein OS=Setaria	Pgl_GLEAN_10010666	3.87	C1RH_C2RH_up	metal ion binding [GO:0046872]; metal ion transport [GO:0030001]
HMA domain-containing protein OS=Setaria	Pgl_GLEAN_10010658	3.98	C1RH_C2RH_up	metal ion binding [GO:0046872]; metal ion transport [GO:0030001]
HMA domain-containing protein OS=Setaria	Pgl_GLEAN_10010658	2.54	C1RH_G1TRH_up	metal ion binding [GO:0046872]; metal ion transport [GO:0030001]
HMA domain-containing protein OS=Setaria	Pgl_GLEAN_10010666	3.28	C1RH_G1TRH_up	metal ion binding [GO:0046872]; metal ion transport [GO:0030001]
HMA domain-containing protein OS=Sorghum	Pgl_GLEAN_10012488	-2.25	C1RH_C2RH_down	metal ion binding [GO:0046872]; metal ion transport [GO:0030001]
Nitrate reductase OS=Panicum miliaceum	Pgl_GLEAN_10033153	2.16	C1RH_C2RH_up	heme binding [GO:0020037]; molybdenum ion binding [GO:0030151]; molybdopterin cofactor binding [GO:0043546]; nitrate reductase (NADPH) activity [GO:0050464]; nitrate assimilation [GO:0042128]; nitric oxide biosynthetic process [GO:0006809]
Nitrate reductase OS=Panicum miliaceum	Pgl_GLEAN_10033153	-5.27	C2RH_G2TRH_down	heme binding [GO:0020037]; molybdenum ion binding [GO:0030151]; molybdopterin cofactor binding [GO:0043546]; nitrate reductase (NADPH) activity [GO:0050464]; nitrate assimilation [GO:0042128]; nitric oxide biosynthetic process [GO:0006809]
Oligopeptide transporter 3 OS=Zea	Pgl_GLEAN_10016104	2.23	G1TRH_G2TRH_up	integral component of membrane [GO:0016021]; plasma membrane [GO:0005886]; plasmodesma [GO:0009506]; transition metal ion transmembrane transporter activity [GO:0046915]; cellular metal ion homeostasis [GO:0006875]; iron ion homeostasis [GO:0055072]; protein transport [GO:0015031]; xylem-to-phloem iron transport [GO:1990388]
Phosphate transporter OS=Panicum	Pgl_GLEAN_10031770	4.27	C1RH_C2RH_up	integral component of membrane [GO:0016021]; inorganic phosphate transmembrane transporter activity [GO:0005315]; symporter activity [GO:0015293]; phosphate ion transport [GO:0006817]
Phosphate transporter OS=Panicum	Pgl_GLEAN_10031770	-4.58	C2RH_G2TRH_down	integral component of membrane [GO:0016021]; inorganic phosphate transmembrane transporter activity [GO:0005315]; symporter activity [GO:0015293]; phosphate ion transport [GO:0006817]
Protochlorophyllide-dependent	Pgl_GLEAN_10023344	6.39	C1RH_C2RH_up	2 iron, 2 sulfur cluster binding [GO:0051537]; metal ion binding [GO:0046872]; oxidation-reduction process [GO:0055114]
Protochlorophyllide-dependent	Pgl_GLEAN_10023344	-5.91	C2RH_G2TRH_down	2 iron, 2 sulfur cluster binding [GO:0051537]; metal ion binding [GO:0046872]; oxidation-reduction process [GO:0055114]
Putative ABC transporter B family member	Pgl_GLEAN_10037353	-2.39	C1RH_C2RH_down	integral component of membrane [GO:0016021]; ATP binding [GO:0005524]; ATPase activity [GO:0016887]; ATPase-coupled transmembrane transporter activity [GO:0042626]
Putative ABC transporter B family member	Pgl_GLEAN_10037353	-2.39	G1TRH_G2TRH_down	integral component of membrane [GO:0016021]; ATP binding [GO:0005524]; ATPase activity [GO:0016887]; ATPase-coupled transmembrane transporter activity [GO:0042626]
Putative cation transporter HKT6	Pgl_GLEAN_10027840	3.69	C1RH_C2RH_up	integral component of membrane [GO:0016021]; cation transmembrane transporter activity [GO:0008324]
Putative cation transporter HKT6	Pgl_GLEAN_10027840	-5.27	C2RH_G2TRH_down	integral component of membrane [GO:0016021]; cation transmembrane transporter activity [GO:0008324]
Rieske domain-containing protein	Pgl_GLEAN_10035522	5.6	C1RH_C2RH_up	2 iron, 2 sulfur cluster binding [GO:0051537]; metal ion binding [GO:0046872]; nitrite reductase [NAD(P)H] activity [GO:0008942]; nitrate assimilation [GO:0042128]
Rieske domain-containing protein	Pgl_GLEAN_10035522	-6.35	C2RH_G2TRH_down	2 iron, 2 sulfur cluster binding [GO:0051537]; metal ion binding [GO:0046872]; nitrite reductase [NAD(P)H] activity [GO:0008942]; nitrate assimilation [GO:0042128]
Solute carrier family 40 protein	Pgl_GLEAN_10026234	2.23	C1RH_C2RH_up	integral component of membrane [GO:0016021]; iron ion transmembrane transporter activity [GO:0005381]
Solute carrier family 40 protein OS=Setaria	Pgl_GLEAN_10004868	6.94	C1RH_C2RH_up	integral component of membrane [GO:0016021]; iron ion transmembrane transporter activity [GO:0005381]; iron ion transport [GO:0006826]
Transporter OS=Saccharum hybrid	Pgl_GLEAN_10031431	3.99	C1RH_C2RH_up	integral component of membrane [GO:0016021]; iron ion binding [GO:0005506]
Transporter OS=Saccharum hybrid	Pgl_GLEAN_10031431	-4.38	C2RH_G2TRH_down	integral component of membrane [GO:0016021]; iron ion binding [GO:0005506]
Uncharacterized protein OS=Panicum	Pgl_GLEAN_10035061	4.61	C1RH_C2RH_up	metal ion binding [GO:0046872]; metal ion transport [GO:0030001]
Uncharacterized protein OS=Panicum	Pgl_GLEAN_10035061	-4.88	C2RH_G2TRH_down	metal ion binding [GO:0046872]; metal ion transport [GO:0030001]
Uncharacterized protein OS=Setaria	Pgl_GLEAN_10006384	-4.54	C1RH_C2RH_down	integral component of membrane [GO:0016021]; ATP binding [GO:0005524]; ATPase-coupled transmembrane transporter activity [GO:0042626]
Uncharacterized protein OS=Setaria	Pgl_GLEAN_10036348	-3.59	C1RH_C2RH_down	metal ion binding [GO:0046872]; metal ion transport [GO:0030001]
Uncharacterized protein OS=Setaria	Pgl_GLEAN_10036360	-3.03	C1RH_C2RH_down	integral component of membrane [GO:0016021]; ATP binding [GO:0005524]; ATPase activity [GO:0016887]; ATPase-coupled transmembrane transporter activity [GO:0042626]
Uncharacterized protein OS=Setaria	Pgl_GLEAN_10034245	2.07	C1RH_C2RH_up	integral component of membrane [GO:0016021]; ATP binding [GO:0005524]; ATPase activity [GO:0016887]; ATPase-coupled transmembrane transporter activity [GO:0042626]
Uncharacterized protein OS=Setaria	Pgl_GLEAN_10028450	2.18	C1RH_C2RH_up	integral component of membrane [GO:0016021]; ATP binding [GO:0005524]; ATPase activity [GO:0016887]; ATPase-coupled transmembrane transporter activity [GO:0042626]
Uncharacterized protein OS=Setaria	Pgl_GLEAN_10008665	3.61	C1RH_C2RH_up	integral component of membrane [GO:0016021]; intracellular membrane-bounded organelle [GO:0043231]
Uncharacterized protein OS=Setaria	Pgl_GLEAN_10010065	4.81	C1RH_C2RH_up	integral component of membrane [GO:0016021]; malate transport [GO:0015743]
Uncharacterized protein OS=Setaria	Pgl_GLEAN_10010065	4.81	C1RH_C2RH_up	integral component of membrane [GO:0016021]; malate transport [GO:0015743]
Uncharacterized protein OS=Setaria	Pgl_GLEAN_10036360	-2.83	C1RH_G1TRH_down	integral component of membrane [GO:0016021]; ATP binding [GO:0005524]; ATPase activity [GO:0016887]; ATPase-coupled transmembrane transporter activity [GO:0042626]
Uncharacterized protein OS=Setaria	Pgl_GLEAN_10018305	-2.55	C1RH_G1TRH_down	integral component of membrane [GO:0016021]; ATP binding [GO:0005524]; ATPase-coupled transmembrane transporter activity [GO:0042626]
Uncharacterized protein OS=Setaria	Pgl_GLEAN_10037072	-2.35	C1RH_G1TRH_down	integral component of membrane [GO:0016021]; ATP binding [GO:0005524]; ATPase-coupled transmembrane transporter activity [GO:0042626]
Uncharacterized protein OS=Setaria	Pgl_GLEAN_10006384	-2.15	C1RH_G1TRH_down	integral component of membrane [GO:0016021]; ATP binding [GO:0005524]; ATPase-coupled transmembrane transporter activity [GO:0042626]
Uncharacterized protein OS=Setaria	Pgl_GLEAN_10006384	-2.15	G1TRH_G2TRH_down	integral component of membrane [GO:0016021]; ATP binding [GO:0005524]; ATPase-coupled transmembrane transporter activity [GO:0042626]
Uncharacterized protein OS=Setaria	Pgl_GLEAN_10037072	2.25	G1TRH_G2TRH_up	integral component of membrane [GO:0016021]; ATP binding [GO:0005524]; ATPase-coupled transmembrane transporter activity [GO:0042626]
Uncharacterized protein OS=Setaria	Pgl_GLEAN_10034245	2.85	G1TRH_G2TRH_up	integral component of membrane [GO:0016021]; ATP binding [GO:0005524]; ATPase activity [GO:0016887]; ATPase-coupled transmembrane transporter activity [GO:0042626]
Uncharacterized protein OS=Setaria italica	Pgl_GLEAN_10011449	-3.15	C1RH_C2RH_down	integral component of membrane [GO:0016021]; ATP binding [GO:0005524]; ATPase activity [GO:0016887]; ATPase-coupled transmembrane transporter activity [GO:0042626]; transmembrane transport [GO:0055085]
Uncharacterized protein OS=Setaria italica	Pgl_GLEAN_10028511	-2.26	C1RH_C2RH_down	integral component of membrane [GO:0016021]; ATP binding [GO:0005524]; ATPase activity [GO:0016887]; ATPase-coupled transmembrane transporter activity [GO:0042626]
Uncharacterized protein OS=Setaria italica	Pgl_GLEAN_10001725	-2.02	C1RH_C2RH_down	integral component of membrane [GO:0016021]; ATP binding [GO:0005524]; ATPase activity [GO:0016887]; ATPase-coupled transmembrane transporter activity [GO:0042626]; transmembrane transport [GO:0055085]
Uncharacterized protein OS=Setaria italica	Pgl_GLEAN_10008025	2.41	C1RH_C2RH_up	integral component of membrane [GO:0016021]; intracellular vesicle [GO:0097708]; plasma membrane [GO:0005886]; transmembrane transporter activity [GO:0022857]; gibberellic acid homeostasis [GO:0010336]
Uncharacterized protein OS=Setaria italica	Pgl_GLEAN_10008256	2.73	C1RH_C2RH_up	integral component of membrane [GO:0016021]; plasma membrane [GO:0005886]; cation transmembrane transporter activity [GO:0008324]
Uncharacterized protein OS=Setaria italica	Pgl_GLEAN_10024483	6.24	C1RH_C2RH_up	integral component of membrane [GO:0016021]; ATP binding [GO:0005524]; ATPase activity [GO:0016887]; ATPase-coupled transmembrane transporter activity [GO:0042626]
Uncharacterized protein OS=Setaria italica	Pgl_GLEAN_10005719	-2.18	C1RH_G1TRH_down	integral component of membrane [GO:0016021]; ATP binding [GO:0005524]; ATPase-coupled transmembrane transporter activity [GO:0042626]
Uncharacterized protein OS=Setaria italica	Pgl_GLEAN_10024483	-5.19	C2RH_G2TRH_down	integral component of membrane [GO:0016021]; ATP binding [GO:0005524]; ATPase activity [GO:0016887]; ATPase-coupled transmembrane transporter activity [GO:0042626]
Uncharacterized protein OS=Setaria italica	Pgl_GLEAN_10005719	-2.18	G1TRH_G2TRH_down	integral component of membrane [GO:0016021]; ATP binding [GO:0005524]; ATPase-coupled transmembrane transporter activity [GO:0042626]
Zinc transporter 5 OS=Triticum urartu	Pgl_GLEAN_10036448	-2.59	C1RH_G1TRH_down	integral component of membrane [GO:0016021]; plasma membrane [GO:0005886]; zinc ion transmembrane transporter activity [GO:0005385]

## Sheet: Table S9
Table S9: List of DEGs related to photosynthesis and CO2 assimilation identified in response to heat stress in root tissue
SeqDescription	Geneid	logFC	combinations	Gene ontology (GO)
(S)-2-hydroxy-acid oxidase OS=Setaria	Pgl_GLEAN_10033833	5.37	C1RH_C2RH_up	peroxisome [GO:0005777]; FMN binding [GO:0010181]; glycolate oxidase activity [GO:0008891]; long-chain-(S)-2-hydroxy-long-chain-acid oxidase activity [GO:0052853]; medium-chain-(S)-2-hydroxy-acid oxidase activity [GO:0052854]; very-long-chain-(S)-2-hydroxy-acid oxidase activity [GO:0052852]; oxidative photosynthetic carbon pathway [GO:0009854]; viral process [GO:0016032]
(S)-2-hydroxy-acid oxidase OS=Setaria	Pgl_GLEAN_10033833	-5.45	C2RH_G2TRH_down	peroxisome [GO:0005777]; FMN binding [GO:0010181]; glycolate oxidase activity [GO:0008891]; long-chain-(S)-2-hydroxy-long-chain-acid oxidase activity [GO:0052853]; medium-chain-(S)-2-hydroxy-acid oxidase activity [GO:0052854]; very-long-chain-(S)-2-hydroxy-acid oxidase activity [GO:0052852]; oxidative photosynthetic carbon pathway [GO:0009854]; viral process [GO:0016032]
2Fe-2S ferredoxin-type domain-containing	Pgl_GLEAN_10013208	6.01	C1RH_C2RH_up	chloroplast thylakoid membrane [GO:0009535]; NAD(P)H dehydrogenase complex (plastoquinone) [GO:0010598]; electron transfer activity [GO:0009055]; iron-sulfur cluster binding [GO:0051536]; photosynthetic electron transport in photosystem I [GO:0009773]
2Fe-2S ferredoxin-type domain-containing	Pgl_GLEAN_10013208	-7.47	C2RH_G2TRH_down	chloroplast thylakoid membrane [GO:0009535]; NAD(P)H dehydrogenase complex (plastoquinone) [GO:0010598]; electron transfer activity [GO:0009055]; iron-sulfur cluster binding [GO:0051536]; photosynthetic electron transport in photosystem I [GO:0009773]
Alpha-carbonic anhydrase domain-containing	Pgl_GLEAN_10019649	8.1	C1RH_C2RH_up	carbonate dehydratase activity [GO:0004089]; zinc ion binding [GO:0008270]
Alpha-carbonic anhydrase domain-containing	Pgl_GLEAN_10019649	-8.5	C2RH_G2TRH_down	carbonate dehydratase activity [GO:0004089]; zinc ion binding [GO:0008270]
ATP-dependent 6-phosphofructokinase	Pgl_GLEAN_10027878	-3	C1RH_G1TRH_down	cytoplasm [GO:0005737]; 6-phosphofructokinase activity [GO:0003872]; ATP binding [GO:0005524]; metal ion binding [GO:0046872]; fructose 6-phosphate metabolic process [GO:0006002]
Carbonic anhydrase OS=Setaria	Pgl_GLEAN_10034140	6.71	C1RH_C2RH_up	carbonate dehydratase activity [GO:0004089]; hydro-lyase activity [GO:0016836]; zinc ion binding [GO:0008270]; one-carbon metabolic process [GO:0006730]
Carbonic anhydrase OS=Setaria	Pgl_GLEAN_10034140	-8.22	C2RH_G2TRH_down	carbonate dehydratase activity [GO:0004089]; hydro-lyase activity [GO:0016836]; zinc ion binding [GO:0008270]; one-carbon metabolic process [GO:0006730]
Carbonic anhydrase OS=Setaria	Pgl_GLEAN_10007313	4.93	C1RH_C2RH_up	carbonate dehydratase activity [GO:0004089]; zinc ion binding [GO:0008270]
Chlorophyll a-b binding protein,	Pgl_GLEAN_10021964	7.54	C1RH_C2RH_up	chloroplast envelope [GO:0009941]; chloroplast thylakoid membrane [GO:0009535]; photosystem I [GO:0009522]; photosystem II [GO:0009523]; plastoglobule [GO:0010287]; chlorophyll binding [GO:0016168]; mRNA binding [GO:0003729]; protein domain specific binding [GO:0019904]; nonphotochemical quenching [GO:0010196]; photosynthesis, light harvesting [GO:0009765]; protein-chromophore linkage [GO:0018298]
Chlorophyll a-b binding protein,	Pgl_GLEAN_10021964	-4.57	C1RH_G1TRH_down	chloroplast envelope [GO:0009941]; chloroplast thylakoid membrane [GO:0009535]; photosystem I [GO:0009522]; photosystem II [GO:0009523]; plastoglobule [GO:0010287]; chlorophyll binding [GO:0016168]; mRNA binding [GO:0003729]; protein domain specific binding [GO:0019904]; nonphotochemical quenching [GO:0010196]; photosynthesis, light harvesting [GO:0009765]; protein-chromophore linkage [GO:0018298]
Chlorophyll a-b binding protein,	Pgl_GLEAN_10021964	-10.34	C2RH_G2TRH_down	chloroplast envelope [GO:0009941]; chloroplast thylakoid membrane [GO:0009535]; photosystem I [GO:0009522]; photosystem II [GO:0009523]; plastoglobule [GO:0010287]; chlorophyll binding [GO:0016168]; mRNA binding [GO:0003729]; protein domain specific binding [GO:0019904]; nonphotochemical quenching [GO:0010196]; photosynthesis, light harvesting [GO:0009765]; protein-chromophore linkage [GO:0018298]
Chlorophyll a-b binding protein,	Pgl_GLEAN_10013725	6.42	C1RH_C2RH_up	chloroplast thylakoid membrane [GO:0009535]; photosystem I [GO:0009522]; photosystem II [GO:0009523]; chlorophyll binding [GO:0016168]; photosynthesis, light harvesting [GO:0009765]; protein-chromophore linkage [GO:0018298]
Chlorophyll a-b binding protein,	Pgl_GLEAN_10034711	7.1	C1RH_C2RH_up	chloroplast thylakoid membrane [GO:0009535]; photosystem I [GO:0009522]; photosystem II [GO:0009523]; chlorophyll binding [GO:0016168]; photosynthesis, light harvesting [GO:0009765]; protein-chromophore linkage [GO:0018298]
Chlorophyll a-b binding protein,	Pgl_GLEAN_10015796	8.84	C1RH_C2RH_up	chloroplast thylakoid membrane [GO:0009535]; photosystem I [GO:0009522]; photosystem II [GO:0009523]; chlorophyll binding [GO:0016168]; photosynthesis, light harvesting [GO:0009765]; protein-chromophore linkage [GO:0018298]
Chlorophyll a-b binding protein,	Pgl_GLEAN_10013567	8.9	C1RH_C2RH_up	chloroplast thylakoid membrane [GO:0009535]; photosystem I [GO:0009522]; photosystem II [GO:0009523]; chlorophyll binding [GO:0016168]; photosynthesis, light harvesting [GO:0009765]; protein-chromophore linkage [GO:0018298]
Chlorophyll a-b binding protein,	Pgl_GLEAN_10037327	11.84	C1RH_C2RH_up	chloroplast thylakoid membrane [GO:0009535]; photosystem I [GO:0009522]; photosystem II [GO:0009523]; chlorophyll binding [GO:0016168]; photosynthesis, light harvesting [GO:0009765]; protein-chromophore linkage [GO:0018298]
Chlorophyll a-b binding protein,	Pgl_GLEAN_10013725	-3.88	C1RH_G1TRH_down	chloroplast thylakoid membrane [GO:0009535]; photosystem I [GO:0009522]; photosystem II [GO:0009523]; chlorophyll binding [GO:0016168]; photosynthesis, light harvesting [GO:0009765]; protein-chromophore linkage [GO:0018298]
Chlorophyll a-b binding protein,	Pgl_GLEAN_10013567	-3.4	C1RH_G1TRH_down	chloroplast thylakoid membrane [GO:0009535]; photosystem I [GO:0009522]; photosystem II [GO:0009523]; chlorophyll binding [GO:0016168]; photosynthesis, light harvesting [GO:0009765]; protein-chromophore linkage [GO:0018298]
Chlorophyll a-b binding protein,	Pgl_GLEAN_10015796	-2.7	C1RH_G1TRH_down	chloroplast thylakoid membrane [GO:0009535]; photosystem I [GO:0009522]; photosystem II [GO:0009523]; chlorophyll binding [GO:0016168]; photosynthesis, light harvesting [GO:0009765]; protein-chromophore linkage [GO:0018298]
Chlorophyll a-b binding protein,	Pgl_GLEAN_10013567	-11.8	C2RH_G2TRH_down	chloroplast thylakoid membrane [GO:0009535]; photosystem I [GO:0009522]; photosystem II [GO:0009523]; chlorophyll binding [GO:0016168]; photosynthesis, light harvesting [GO:0009765]; protein-chromophore linkage [GO:0018298]
Chlorophyll a-b binding protein,	Pgl_GLEAN_10037327	-11.44	C2RH_G2TRH_down	chloroplast thylakoid membrane [GO:0009535]; photosystem I [GO:0009522]; photosystem II [GO:0009523]; chlorophyll binding [GO:0016168]; photosynthesis, light harvesting [GO:0009765]; protein-chromophore linkage [GO:0018298]
Chlorophyll a-b binding protein,	Pgl_GLEAN_10013725	-11.41	C2RH_G2TRH_down	chloroplast thylakoid membrane [GO:0009535]; photosystem I [GO:0009522]; photosystem II [GO:0009523]; chlorophyll binding [GO:0016168]; photosynthesis, light harvesting [GO:0009765]; protein-chromophore linkage [GO:0018298]
Chlorophyll a-b binding protein,	Pgl_GLEAN_10015796	-10.79	C2RH_G2TRH_down	chloroplast thylakoid membrane [GO:0009535]; photosystem I [GO:0009522]; photosystem II [GO:0009523]; chlorophyll binding [GO:0016168]; photosynthesis, light harvesting [GO:0009765]; protein-chromophore linkage [GO:0018298]
Chlorophyll a-b binding protein,	Pgl_GLEAN_10034711	-6.98	C2RH_G2TRH_down	chloroplast thylakoid membrane [GO:0009535]; photosystem I [GO:0009522]; photosystem II [GO:0009523]; chlorophyll binding [GO:0016168]; photosynthesis, light harvesting [GO:0009765]; protein-chromophore linkage [GO:0018298]
Chlorophyll a-b binding protein,	Pgl_GLEAN_10010788	9.68	C1RH_C2RH_up	chloroplast thylakoid membrane [GO:0009535]; photosystem I [GO:0009522]; photosystem II [GO:0009523]; plastoglobule [GO:0010287]; chlorophyll binding [GO:0016168]; photosynthesis, light harvesting in photosystem I [GO:0009768]; protein-chromophore linkage [GO:0018298]; response to light stimulus [GO:0009416]
Chlorophyll a-b binding protein,	Pgl_GLEAN_10010788	-2.94	C1RH_G1TRH_down	chloroplast thylakoid membrane [GO:0009535]; photosystem I [GO:0009522]; photosystem II [GO:0009523]; plastoglobule [GO:0010287]; chlorophyll binding [GO:0016168]; photosynthesis, light harvesting in photosystem I [GO:0009768]; protein-chromophore linkage [GO:0018298]; response to light stimulus [GO:0009416]
Chlorophyll a-b binding protein,	Pgl_GLEAN_10010788	-2.94	G1TRH_G2TRH_down	chloroplast thylakoid membrane [GO:0009535]; photosystem I [GO:0009522]; photosystem II [GO:0009523]; plastoglobule [GO:0010287]; chlorophyll binding [GO:0016168]; photosynthesis, light harvesting in photosystem I [GO:0009768]; protein-chromophore linkage [GO:0018298]; response to light stimulus [GO:0009416]
Chlorophyll a-b binding protein,	Pgl_GLEAN_10028069	5.22	C1RH_C2RH_up	chloroplast thylakoid membrane [GO:0009535]; photosystem I antenna complex [GO:0009782]; photosystem II [GO:0009523]; chlorophyll binding [GO:0016168]; pigment binding [GO:0031409]; protein homodimerization activity [GO:0042803]; photosynthesis, light harvesting in photosystem I [GO:0009768]; protein-chromophore linkage [GO:0018298]; response to cold [GO:0009409]; response to high light intensity…
Chlorophyll a-b binding protein,	Pgl_GLEAN_10028069	-8.44	C2RH_G2TRH_down	chloroplast thylakoid membrane [GO:0009535]; photosystem I antenna complex [GO:0009782]; photosystem II [GO:0009523]; chlorophyll binding [GO:0016168]; pigment binding [GO:0031409]; protein homodimerization activity [GO:0042803]; photosynthesis, light harvesting in photosystem I [GO:0009768]; protein-chromophore linkage [GO:0018298]; response to cold [GO:0009409]; response to high light intensity…
Chlorophyll a-b binding protein, chloroplastic	Pgl_GLEAN_10013085	8.76	C1RH_C2RH_up	chloroplast envelope [GO:0009941]; chloroplast thylakoid membrane [GO:0009535]; photosystem I [GO:0009522]; photosystem II [GO:0009523]; plastoglobule [GO:0010287]; chlorophyll binding [GO:0016168]; photosynthesis, light harvesting in photosystem I [GO:0009768]; protein-chromophore linkage [GO:0018298]; response to light stimulus [GO:0009416]
Chlorophyll a-b binding protein, chloroplastic	Pgl_GLEAN_10027569	9.36	C1RH_C2RH_up	chloroplast envelope [GO:0009941]; chloroplast thylakoid membrane [GO:0009535]; photosystem I [GO:0009522]; photosystem II [GO:0009523]; plastoglobule [GO:0010287]; chlorophyll binding [GO:0016168]; photosynthesis, light harvesting in photosystem I [GO:0009768]; protein-chromophore linkage [GO:0018298]; response to light stimulus [GO:0009416]
Chlorophyll a-b binding protein, chloroplastic	Pgl_GLEAN_10030783	9.39	C1RH_C2RH_up	chloroplast envelope [GO:0009941]; chloroplast thylakoid membrane [GO:0009535]; photosystem I [GO:0009522]; photosystem II [GO:0009523]; plastoglobule [GO:0010287]; chlorophyll binding [GO:0016168]; photosynthesis, light harvesting in photosystem I [GO:0009768]; protein-chromophore linkage [GO:0018298]; response to light stimulus [GO:0009416]
Chlorophyll a-b binding protein, chloroplastic	Pgl_GLEAN_10015784	9.67	C1RH_C2RH_up	chloroplast envelope [GO:0009941]; chloroplast thylakoid membrane [GO:0009535]; photosystem I [GO:0009522]; photosystem II [GO:0009523]; plastoglobule [GO:0010287]; chlorophyll binding [GO:0016168]; photosynthesis, light harvesting in photosystem I [GO:0009768]; protein-chromophore linkage [GO:0018298]; response to light stimulus [GO:0009416]
Chlorophyll a-b binding protein, chloroplastic	Pgl_GLEAN_10026426	10.4	C1RH_C2RH_up	chloroplast envelope [GO:0009941]; chloroplast thylakoid membrane [GO:0009535]; photosystem I [GO:0009522]; photosystem II [GO:0009523]; plastoglobule [GO:0010287]; chlorophyll binding [GO:0016168]; photosynthesis, light harvesting in photosystem I [GO:0009768]; protein-chromophore linkage [GO:0018298]; response to light stimulus [GO:0009416]
Chlorophyll a-b binding protein, chloroplastic	Pgl_GLEAN_10027569	-4.68	C1RH_G1TRH_down	chloroplast envelope [GO:0009941]; chloroplast thylakoid membrane [GO:0009535]; photosystem I [GO:0009522]; photosystem II [GO:0009523]; plastoglobule [GO:0010287]; chlorophyll binding [GO:0016168]; photosynthesis, light harvesting in photosystem I [GO:0009768]; protein-chromophore linkage [GO:0018298]; response to light stimulus [GO:0009416]
Chlorophyll a-b binding protein, chloroplastic	Pgl_GLEAN_10030783	-4.29	C1RH_G1TRH_down	chloroplast envelope [GO:0009941]; chloroplast thylakoid membrane [GO:0009535]; photosystem I [GO:0009522]; photosystem II [GO:0009523]; plastoglobule [GO:0010287]; chlorophyll binding [GO:0016168]; photosynthesis, light harvesting in photosystem I [GO:0009768]; protein-chromophore linkage [GO:0018298]; response to light stimulus [GO:0009416]
Chlorophyll a-b binding protein, chloroplastic	Pgl_GLEAN_10013085	-3.45	C1RH_G1TRH_down	chloroplast envelope [GO:0009941]; chloroplast thylakoid membrane [GO:0009535]; photosystem I [GO:0009522]; photosystem II [GO:0009523]; plastoglobule [GO:0010287]; chlorophyll binding [GO:0016168]; photosynthesis, light harvesting in photosystem I [GO:0009768]; protein-chromophore linkage [GO:0018298]; response to light stimulus [GO:0009416]
Chlorophyll a-b binding protein, chloroplastic	Pgl_GLEAN_10015784	-3.35	C1RH_G1TRH_down	chloroplast envelope [GO:0009941]; chloroplast thylakoid membrane [GO:0009535]; photosystem I [GO:0009522]; photosystem II [GO:0009523]; plastoglobule [GO:0010287]; chlorophyll binding [GO:0016168]; photosynthesis, light harvesting in photosystem I [GO:0009768]; protein-chromophore linkage [GO:0018298]; response to light stimulus [GO:0009416]
Chlorophyll a-b binding protein, chloroplastic	Pgl_GLEAN_10026426	-12.79	C2RH_G2TRH_down	chloroplast envelope [GO:0009941]; chloroplast thylakoid membrane [GO:0009535]; photosystem I [GO:0009522]; photosystem II [GO:0009523]; plastoglobule [GO:0010287]; chlorophyll binding [GO:0016168]; photosynthesis, light harvesting in photosystem I [GO:0009768]; protein-chromophore linkage [GO:0018298]; response to light stimulus [GO:0009416]
Chlorophyll a-b binding protein, chloroplastic	Pgl_GLEAN_10015784	-11.95	C2RH_G2TRH_down	chloroplast envelope [GO:0009941]; chloroplast thylakoid membrane [GO:0009535]; photosystem I [GO:0009522]; photosystem II [GO:0009523]; plastoglobule [GO:0010287]; chlorophyll binding [GO:0016168]; photosynthesis, light harvesting in photosystem I [GO:0009768]; protein-chromophore linkage [GO:0018298]; response to light stimulus [GO:0009416]
Chlorophyll a-b binding protein, chloroplastic	Pgl_GLEAN_10013085	-11.56	C2RH_G2TRH_down	chloroplast envelope [GO:0009941]; chloroplast thylakoid membrane [GO:0009535]; photosystem I [GO:0009522]; photosystem II [GO:0009523]; plastoglobule [GO:0010287]; chlorophyll binding [GO:0016168]; photosynthesis, light harvesting in photosystem I [GO:0009768]; protein-chromophore linkage [GO:0018298]; response to light stimulus [GO:0009416]
Chlorophyll a-b binding protein, chloroplastic	Pgl_GLEAN_10027569	-11.05	C2RH_G2TRH_down	chloroplast envelope [GO:0009941]; chloroplast thylakoid membrane [GO:0009535]; photosystem I [GO:0009522]; photosystem II [GO:0009523]; plastoglobule [GO:0010287]; chlorophyll binding [GO:0016168]; photosynthesis, light harvesting in photosystem I [GO:0009768]; protein-chromophore linkage [GO:0018298]; response to light stimulus [GO:0009416]
Chlorophyll a-b binding protein, chloroplastic	Pgl_GLEAN_10030783	-11.02	C2RH_G2TRH_down	chloroplast envelope [GO:0009941]; chloroplast thylakoid membrane [GO:0009535]; photosystem I [GO:0009522]; photosystem II [GO:0009523]; plastoglobule [GO:0010287]; chlorophyll binding [GO:0016168]; photosynthesis, light harvesting in photosystem I [GO:0009768]; protein-chromophore linkage [GO:0018298]; response to light stimulus [GO:0009416]
Chlorophyll a-b binding protein, chloroplastic	Pgl_GLEAN_10030783	2.66	G1TRH_G2TRH_up	chloroplast envelope [GO:0009941]; chloroplast thylakoid membrane [GO:0009535]; photosystem I [GO:0009522]; photosystem II [GO:0009523]; plastoglobule [GO:0010287]; chlorophyll binding [GO:0016168]; photosynthesis, light harvesting in photosystem I [GO:0009768]; protein-chromophore linkage [GO:0018298]; response to light stimulus [GO:0009416]
Chlorophyll a-b binding protein, chloroplastic	Pgl_GLEAN_10027357	8.96	C1RH_C2RH_up	chloroplast thylakoid membrane [GO:0009535]; photosystem I [GO:0009522]; photosystem II [GO:0009523]; chlorophyll binding [GO:0016168]; photosynthesis, light harvesting [GO:0009765]; protein-chromophore linkage [GO:0018298]
Chlorophyll a-b binding protein, chloroplastic	Pgl_GLEAN_10027357	-4.59	C1RH_G1TRH_down	chloroplast thylakoid membrane [GO:0009535]; photosystem I [GO:0009522]; photosystem II [GO:0009523]; chlorophyll binding [GO:0016168]; photosynthesis, light harvesting [GO:0009765]; protein-chromophore linkage [GO:0018298]
Chlorophyll a-b binding protein, chloroplastic	Pgl_GLEAN_10027357	-11.99	C2RH_G2TRH_down	chloroplast thylakoid membrane [GO:0009535]; photosystem I [GO:0009522]; photosystem II [GO:0009523]; chlorophyll binding [GO:0016168]; photosynthesis, light harvesting [GO:0009765]; protein-chromophore linkage [GO:0018298]
Chlorophyll a-b binding protein, chloroplastic	Pgl_GLEAN_10007462	8.22	C1RH_C2RH_up	chloroplast thylakoid membrane [GO:0009535]; photosystem I [GO:0009522]; photosystem II [GO:0009523]; chlorophyll binding [GO:0016168]; photosynthesis, light harvesting in photosystem I [GO:0009768]; protein-chromophore linkage [GO:0018298]; response to light stimulus [GO:0009416]
Chlorophyll a-b binding protein, chloroplastic	Pgl_GLEAN_10035510	7.93	C1RH_C2RH_up	chloroplast thylakoid membrane [GO:0009535]; photosystem I [GO:0009522]; photosystem II [GO:0009523]; plastoglobule [GO:0010287]; chlorophyll binding [GO:0016168]; photosynthesis, light harvesting in photosystem I [GO:0009768]; protein-chromophore linkage [GO:0018298]; response to light stimulus [GO:0009416]
Chlorophyll a-b binding protein, chloroplastic	Pgl_GLEAN_10035510	-3.31	C1RH_G1TRH_down	chloroplast thylakoid membrane [GO:0009535]; photosystem I [GO:0009522]; photosystem II [GO:0009523]; plastoglobule [GO:0010287]; chlorophyll binding [GO:0016168]; photosynthesis, light harvesting in photosystem I [GO:0009768]; protein-chromophore linkage [GO:0018298]; response to light stimulus [GO:0009416]
Chlorophyll a-b binding protein, chloroplastic	Pgl_GLEAN_10035510	-10.25	C2RH_G2TRH_down	chloroplast thylakoid membrane [GO:0009535]; photosystem I [GO:0009522]; photosystem II [GO:0009523]; plastoglobule [GO:0010287]; chlorophyll binding [GO:0016168]; photosynthesis, light harvesting in photosystem I [GO:0009768]; protein-chromophore linkage [GO:0018298]; response to light stimulus [GO:0009416]
Chlorophyllide a oxygenase chloroplastic	Pgl_GLEAN_10026767	5.01	C1RH_C2RH_up	chloroplast [GO:0009507]; 2 iron, 2 sulfur cluster binding [GO:0051537]; chlorophyllide a oxygenase [overall] activity [GO:0010277]; iron ion binding [GO:0005506]
Chlorophyllide a oxygenase chloroplastic	Pgl_GLEAN_10026767	-5.94	C2RH_G2TRH_down	chloroplast [GO:0009507]; 2 iron, 2 sulfur cluster binding [GO:0051537]; chlorophyllide a oxygenase [overall] activity [GO:0010277]; iron ion binding [GO:0005506]
Cytochrome b559 subunit alpha	Pgl_GLEAN_10031830	3.49	C1RH_C2RH_up	chloroplast thylakoid membrane [GO:0009535]; integral component of membrane [GO:0016021]; photosystem II reaction center [GO:0009539]; electron transfer activity [GO:0009055]; heme binding [GO:0020037]; iron ion binding [GO:0005506]; photosynthetic electron transport chain [GO:0009767]
Cytochrome c domain-containing protein	Pgl_GLEAN_10016506	3.12	C1RH_C2RH_up	electron transfer activity [GO:0009055]; heme binding [GO:0020037]; metal ion binding [GO:0046872]
Cytochrome c domain-containing protein	Pgl_GLEAN_10016506	-4.53	C2RH_G2TRH_down	electron transfer activity [GO:0009055]; heme binding [GO:0020037]; metal ion binding [GO:0046872]
D-fructose-1,6-bisphosphate 1-phosphohydrolase	Pgl_GLEAN_10029347	8.03	C1RH_C2RH_up	apoplast [GO:0048046]; chloroplast stroma [GO:0009570]; stromule [GO:0010319]; fructose 1,6-bisphosphate 1-phosphatase activity [GO:0042132]; metal ion binding [GO:0046872]; fructose 1,6-bisphosphate metabolic process [GO:0030388]; photosynthetic electron transport in photosystem I [GO:0009773]; response to cold [GO:0009409]; sucrose metabolic process [GO:0005985]
D-fructose-1,6-bisphosphate 1-phosphohydrolase	Pgl_GLEAN_10029347	-7.35	C2RH_G2TRH_down	apoplast [GO:0048046]; chloroplast stroma [GO:0009570]; stromule [GO:0010319]; fructose 1,6-bisphosphate 1-phosphatase activity [GO:0042132]; metal ion binding [GO:0046872]; fructose 1,6-bisphosphate metabolic process [GO:0030388]; photosynthetic electron transport in photosystem I [GO:0009773]; response to cold [GO:0009409]; sucrose metabolic process [GO:0005985]
Fructose-bisphosphate aldolase OS=Setaria	Pgl_GLEAN_10008288	7.71	C1RH_C2RH_up	cytosol [GO:0005829]; fructose-bisphosphate aldolase activity [GO:0004332]; fructose 1,6-bisphosphate metabolic process [GO:0030388]; glycolytic process [GO:0006096]
Fructose-bisphosphate aldolase OS=Setaria	Pgl_GLEAN_10038255	7.81	C1RH_C2RH_up	cytosol [GO:0005829]; fructose-bisphosphate aldolase activity [GO:0004332]; fructose 1,6-bisphosphate metabolic process [GO:0030388]; glycolytic process [GO:0006096]
Fructose-bisphosphate aldolase OS=Setaria	Pgl_GLEAN_10024933	9.57	C1RH_C2RH_up	cytosol [GO:0005829]; fructose-bisphosphate aldolase activity [GO:0004332]; fructose 1,6-bisphosphate metabolic process [GO:0030388]; glycolytic process [GO:0006096]
Fructose-bisphosphate aldolase OS=Setaria	Pgl_GLEAN_10008288	-3.27	C1RH_G1TRH_down	cytosol [GO:0005829]; fructose-bisphosphate aldolase activity [GO:0004332]; fructose 1,6-bisphosphate metabolic process [GO:0030388]; glycolytic process [GO:0006096]
Fructose-bisphosphate aldolase OS=Setaria	Pgl_GLEAN_10038255	-2.61	C1RH_G1TRH_down	cytosol [GO:0005829]; fructose-bisphosphate aldolase activity [GO:0004332]; fructose 1,6-bisphosphate metabolic process [GO:0030388]; glycolytic process [GO:0006096]
Fructose-bisphosphate aldolase OS=Setaria	Pgl_GLEAN_10038255	-12.55	C2RH_G2TRH_down	cytosol [GO:0005829]; fructose-bisphosphate aldolase activity [GO:0004332]; fructose 1,6-bisphosphate metabolic process [GO:0030388]; glycolytic process [GO:0006096]
Fructose-bisphosphate aldolase OS=Setaria	Pgl_GLEAN_10024933	-9.11	C2RH_G2TRH_down	cytosol [GO:0005829]; fructose-bisphosphate aldolase activity [GO:0004332]; fructose 1,6-bisphosphate metabolic process [GO:0030388]; glycolytic process [GO:0006096]
Fructose-bisphosphate aldolase OS=Setaria	Pgl_GLEAN_10008288	-3.27	G1TRH_G2TRH_down	cytosol [GO:0005829]; fructose-bisphosphate aldolase activity [GO:0004332]; fructose 1,6-bisphosphate metabolic process [GO:0030388]; glycolytic process [GO:0006096]
Glucose-6-phosphate 1-dehydrogenase	Pgl_GLEAN_10034350	6.25	C1RH_C2RH_up	glucose-6-phosphate dehydrogenase activity [GO:0004345]; NADP binding [GO:0050661]; glucose metabolic process [GO:0006006]; pentose-phosphate shunt [GO:0006098]
Glucose-6-phosphate 1-dehydrogenase	Pgl_GLEAN_10034350	-4.77	C2RH_G2TRH_down	glucose-6-phosphate dehydrogenase activity [GO:0004345]; NADP binding [GO:0050661]; glucose metabolic process [GO:0006006]; pentose-phosphate shunt [GO:0006098]
Glyceraldehyde-3-phosphate dehydrogenase	Pgl_GLEAN_10010568	7.93	C1RH_C2RH_up	apoplast [GO:0048046]; chloroplast [GO:0009507]; glyceraldehyde-3-phosphate dehydrogenase (NAD+) (phosphorylating) activity [GO:0004365]; NAD binding [GO:0051287]; NADP binding [GO:0050661]; glucose metabolic process [GO:0006006]
Glycerol-3-phosphate dehydrogenase [NAD(+)]	Pgl_GLEAN_10036427	2.18	C1RH_C2RH_up	chloroplast envelope [GO:0009941]; cytosol [GO:0005829]; glycerol-3-phosphate dehydrogenase complex [GO:0009331]; glycerol-3-phosphate dehydrogenase [NAD+] activity [GO:0004367]; NAD binding [GO:0051287]; carbohydrate metabolic process [GO:0005975]; glycerol-3-phosphate catabolic process [GO:0046168]; glycerol-3-phosphate metabolic process [GO:0006072]; glycerolipid biosynthetic process [GO:00450…
Glycerol-3-phosphate dehydrogenase [NAD(+)]	Pgl_GLEAN_10036427	-2.39	C2RH_G2TRH_down	chloroplast envelope [GO:0009941]; cytosol [GO:0005829]; glycerol-3-phosphate dehydrogenase complex [GO:0009331]; glycerol-3-phosphate dehydrogenase [NAD+] activity [GO:0004367]; NAD binding [GO:0051287]; carbohydrate metabolic process [GO:0005975]; glycerol-3-phosphate catabolic process [GO:0046168]; glycerol-3-phosphate metabolic process [GO:0006072]; glycerolipid biosynthetic process [GO:00450…
Isocitrate lyase OS=Setaria italica OX=4555	Pgl_GLEAN_10010163	3.2	G1TRH_G2TRH_up	glyoxysome [GO:0009514]; isocitrate lyase activity [GO:0004451]; metal ion binding [GO:0046872]; glyoxylate cycle [GO:0006097]; photosynthesis [GO:0015979]; tricarboxylic acid cycle [GO:0006099]
Malate dehydrogenase (NADP(+))	Pgl_GLEAN_10023689	4.42	C1RH_C2RH_up	chloroplast [GO:0009507]; L-malate dehydrogenase activity [GO:0030060]; malate dehydrogenase (NADP+) activity [GO:0046554]; carbohydrate metabolic process [GO:0005975]; malate metabolic process [GO:0006108]; NADH metabolic process [GO:0006734]; oxaloacetate metabolic process [GO:0006107]; tricarboxylic acid cycle [GO:0006099]
Malate dehydrogenase (NADP(+))	Pgl_GLEAN_10023689	-6.21	C2RH_G2TRH_down	chloroplast [GO:0009507]; L-malate dehydrogenase activity [GO:0030060]; malate dehydrogenase (NADP+) activity [GO:0046554]; carbohydrate metabolic process [GO:0005975]; malate metabolic process [GO:0006108]; NADH metabolic process [GO:0006734]; oxaloacetate metabolic process [GO:0006107]; tricarboxylic acid cycle [GO:0006099]
Na_H_Exchanger domain-containing	Pgl_GLEAN_10021609	2.02	C1RH_C2RH_up	chloroplast envelope [GO:0009941]; endoplasmic reticulum [GO:0005783]; integral component of membrane [GO:0016021]; solute:proton antiporter activity [GO:0015299]; cellular potassium ion homeostasis [GO:0030007]; protein targeting to vacuole [GO:0006623]; regulation of pH [GO:0006885]; water homeostasis [GO:0030104]
Na_H_Exchanger domain-containing	Pgl_GLEAN_10021609	-2.53	C2RH_G2TRH_down	chloroplast envelope [GO:0009941]; endoplasmic reticulum [GO:0005783]; integral component of membrane [GO:0016021]; solute:proton antiporter activity [GO:0015299]; cellular potassium ion homeostasis [GO:0030007]; protein targeting to vacuole [GO:0006623]; regulation of pH [GO:0006885]; water homeostasis [GO:0030104]
NAD(P)-bd_dom domain-containing protein	Pgl_GLEAN_10034600	-2.78	C2RH_G2TRH_down	chloroplast envelope [GO:0009941]; chloroplast thylakoid membrane [GO:0009535]; plastoglobule [GO:0010287]
NAD(P)H dehydrogenase subunit	Pgl_GLEAN_10013683	4.18	C1RH_C2RH_up	chloroplast thylakoid membrane [GO:0009535]; oxidoreductase activity, acting on NAD(P)H, quinone or similar compound as acceptor [GO:0016655]; quinone binding [GO:0048038]
NAD(P)H dehydrogenase subunit	Pgl_GLEAN_10013683	-4.42	C2RH_G2TRH_down	chloroplast thylakoid membrane [GO:0009535]; oxidoreductase activity, acting on NAD(P)H, quinone or similar compound as acceptor [GO:0016655]; quinone binding [GO:0048038]
Phosphoenolpyruvate carboxykinase	Pgl_GLEAN_10029931	9.52	C1RH_C2RH_up	ATP binding [GO:0005524]; phosphoenolpyruvate carboxykinase (ATP) activity [GO:0004612]; gluconeogenesis [GO:0006094]
Phosphoenolpyruvate carboxykinase	Pgl_GLEAN_10029931	-3.19	C1RH_G1TRH_down	ATP binding [GO:0005524]; phosphoenolpyruvate carboxykinase (ATP) activity [GO:0004612]; gluconeogenesis [GO:0006094]
Phosphoenolpyruvate carboxykinase	Pgl_GLEAN_10029931	-11.69	C2RH_G2TRH_down	ATP binding [GO:0005524]; phosphoenolpyruvate carboxykinase (ATP) activity [GO:0004612]; gluconeogenesis [GO:0006094]
Phosphoenolpyruvate carboxykinase	Pgl_GLEAN_10029931	3.01	G1TRH_G2TRH_up	ATP binding [GO:0005524]; phosphoenolpyruvate carboxykinase (ATP) activity [GO:0004612]; gluconeogenesis [GO:0006094]
Phosphoribulokinase OS=Setaria italica	Pgl_GLEAN_10017930	4.99	C1RH_C2RH_up	chloroplast [GO:0009507]; ATP binding [GO:0005524]; kinase activity [GO:0016301]; phosphoribulokinase activity [GO:0008974]; reductive pentose-phosphate cycle [GO:0019253]
Phosphoribulokinase OS=Setaria italica	Pgl_GLEAN_10023830	8.34	C1RH_C2RH_up	chloroplast [GO:0009507]; ATP binding [GO:0005524]; kinase activity [GO:0016301]; phosphoribulokinase activity [GO:0008974]; reductive pentose-phosphate cycle [GO:0019253]
Phosphoribulokinase OS=Setaria italica	Pgl_GLEAN_10017930	-5.65	C2RH_G2TRH_down	chloroplast [GO:0009507]; ATP binding [GO:0005524]; kinase activity [GO:0016301]; phosphoribulokinase activity [GO:0008974]; reductive pentose-phosphate cycle [GO:0019253]
Phosphoribulokinase OS=Setaria italica	Pgl_GLEAN_10023830	-5.12	C2RH_G2TRH_down	chloroplast [GO:0009507]; ATP binding [GO:0005524]; kinase activity [GO:0016301]; phosphoribulokinase activity [GO:0008974]; reductive pentose-phosphate cycle [GO:0019253]
Photosystem I P700 chlorophyll	Pgl_GLEAN_10027987	3.13	C1RH_C2RH_up	chloroplast [GO:0009507]; integral component of membrane [GO:0016021]; photosystem I [GO:0009522]; thylakoid membrane [GO:0042651]; 4 iron, 4 sulfur cluster binding [GO:0051539]; chlorophyll binding [GO:0016168]; electron transfer activity [GO:0009055]; magnesium ion binding [GO:0000287]; photosynthesis [GO:0015979]; protein-chromophore linkage [GO:0018298]
Photosystem I P700 chlorophyll	Pgl_GLEAN_10027987	-3.9	C2RH_G2TRH_down	chloroplast [GO:0009507]; integral component of membrane [GO:0016021]; photosystem I [GO:0009522]; thylakoid membrane [GO:0042651]; 4 iron, 4 sulfur cluster binding [GO:0051539]; chlorophyll binding [GO:0016168]; electron transfer activity [GO:0009055]; magnesium ion binding [GO:0000287]; photosynthesis [GO:0015979]; protein-chromophore linkage [GO:0018298]
Photosystem I P700 chlorophyll a apoprotein	Pgl_GLEAN_10022154	3.1	C1RH_C2RH_up	chloroplast [GO:0009507]; integral component of membrane [GO:0016021]; photosystem I [GO:0009522]; thylakoid membrane [GO:0042651]; 4 iron, 4 sulfur cluster binding [GO:0051539]; chlorophyll binding [GO:0016168]; electron transfer activity [GO:0009055]; magnesium ion binding [GO:0000287]; photosynthesis [GO:0015979]; protein-chromophore linkage [GO:0018298]
Photosystem I P700 chlorophyll a apoprotein	Pgl_GLEAN_10022154	-5.27	C2RH_G2TRH_down	chloroplast [GO:0009507]; integral component of membrane [GO:0016021]; photosystem I [GO:0009522]; thylakoid membrane [GO:0042651]; 4 iron, 4 sulfur cluster binding [GO:0051539]; chlorophyll binding [GO:0016168]; electron transfer activity [GO:0009055]; magnesium ion binding [GO:0000287]; photosynthesis [GO:0015979]; protein-chromophore linkage [GO:0018298]
Photosystem II 10 kDa polypeptide, chloroplastic	Pgl_GLEAN_10023088	8.16	C1RH_C2RH_up	chloroplast thylakoid membrane [GO:0009535]; integral component of membrane [GO:0016021]; photosystem II oxygen evolving complex [GO:0009654]; photosynthesis [GO:0015979]
Photosystem II 10 kDa polypeptide, chloroplastic	Pgl_GLEAN_10023088	-8.68	C2RH_G2TRH_down	chloroplast thylakoid membrane [GO:0009535]; integral component of membrane [GO:0016021]; photosystem II oxygen evolving complex [GO:0009654]; photosynthesis [GO:0015979]
Photosystem II CP47 reaction center	Pgl_GLEAN_10001458	3.74	C1RH_C2RH_up	integral component of membrane [GO:0016021]; photosystem II [GO:0009523]; chlorophyll binding [GO:0016168]; electron transporter, transferring electrons within the cyclic electron transport pathway of photosynthesis activity [GO:0045156]; photosynthetic electron transport in photosystem II [GO:0009772]; protein-chromophore linkage [GO:0018298]
Phytocyanin domain-containing	Pgl_GLEAN_10005585	6.7	C1RH_C2RH_up	anchored component of plasma membrane [GO:0046658]; electron transfer activity [GO:0009055]
Phytocyanin domain-containing	Pgl_GLEAN_10004974	3.08	C1RH_C2RH_up	electron transfer activity [GO:0009055]
Phytocyanin domain-containing	Pgl_GLEAN_10026104	2.28	C1RH_C2RH_up	integral component of membrane [GO:0016021]; electron transfer activity [GO:0009055]
Phytocyanin domain-containing	Pgl_GLEAN_10006684	2.86	C1RH_C2RH_up	integral component of membrane [GO:0016021]; electron transfer activity [GO:0009055]
Phytocyanin domain-containing	Pgl_GLEAN_10006684	-2.51	C1RH_G1TRH_down	integral component of membrane [GO:0016021]; electron transfer activity [GO:0009055]
Phytocyanin domain-containing	Pgl_GLEAN_10026104	-6.83	C2RH_G2TRH_down	integral component of membrane [GO:0016021]; electron transfer activity [GO:0009055]
Phytocyanin domain-containing	Pgl_GLEAN_10006684	-6.51	G1TRH_G2TRH_down	integral component of membrane [GO:0016021]; electron transfer activity [GO:0009055]
Phytocyanin domain-containing protein	Pgl_GLEAN_10005786	2.55	C1RH_C2RH_up	anchored component of plasma membrane [GO:0046658]; electron transfer activity [GO:0009055]
Phytocyanin domain-containing protein	Pgl_GLEAN_10005788	2.97	C1RH_C2RH_up	anchored component of plasma membrane [GO:0046658]; electron transfer activity [GO:0009055]
Phytocyanin domain-containing protein	Pgl_GLEAN_10005788	2.42	G1TRH_G2TRH_up	anchored component of plasma membrane [GO:0046658]; electron transfer activity [GO:0009055]
Probable 6-phosphogluconolactonase	Pgl_GLEAN_10034271	2.3	C1RH_C2RH_up	6-phosphogluconolactonase activity [GO:0017057]; carbohydrate metabolic process [GO:0005975]; pentose-phosphate shunt [GO:0006098]
Probable 6-phosphogluconolactonase	Pgl_GLEAN_10034271	-2.74	C2RH_G2TRH_down	6-phosphogluconolactonase activity [GO:0017057]; carbohydrate metabolic process [GO:0005975]; pentose-phosphate shunt [GO:0006098]
Protochlorophyllide-dependent	Pgl_GLEAN_10023344	6.39	C1RH_C2RH_up	2 iron, 2 sulfur cluster binding [GO:0051537]; metal ion binding [GO:0046872]; oxidation-reduction process [GO:0055114]
Protochlorophyllide-dependent	Pgl_GLEAN_10023344	-5.91	C2RH_G2TRH_down	2 iron, 2 sulfur cluster binding [GO:0051537]; metal ion binding [GO:0046872]; oxidation-reduction process [GO:0055114]
PsbP domain-containing protein	Pgl_GLEAN_10023017	3.24	C1RH_C2RH_up	chloroplast [GO:0009507]; extrinsic component of membrane [GO:0019898]; photosystem II oxygen evolving complex [GO:0009654]; calcium ion binding [GO:0005509]; photosynthesis [GO:0015979]
PsbP domain-containing protein	Pgl_GLEAN_10023017	-2.88	C2RH_G2TRH_down	chloroplast [GO:0009507]; extrinsic component of membrane [GO:0019898]; photosystem II oxygen evolving complex [GO:0009654]; calcium ion binding [GO:0005509]; photosynthesis [GO:0015979]
PSI-G OS=Arundo donax OX=35708	Pgl_GLEAN_10027994	9.14	C1RH_C2RH_up	chloroplast thylakoid membrane [GO:0009535]; integral component of membrane [GO:0016021]; photosystem I [GO:0009522]; photosynthesis [GO:0015979]
PSI-G OS=Arundo donax OX=35708	Pgl_GLEAN_10027994	-3.69	C1RH_G1TRH_down	chloroplast thylakoid membrane [GO:0009535]; integral component of membrane [GO:0016021]; photosystem I [GO:0009522]; photosynthesis [GO:0015979]
PSI-G OS=Arundo donax OX=35708	Pgl_GLEAN_10027994	-12.57	C2RH_G2TRH_down	chloroplast thylakoid membrane [GO:0009535]; integral component of membrane [GO:0016021]; photosystem I [GO:0009522]; photosynthesis [GO:0015979]
PSII 6.1 kDa protein OS=Setaria italica	Pgl_GLEAN_10020924	9.36	C1RH_C2RH_up	chloroplast thylakoid membrane [GO:0009535]; integral component of membrane [GO:0016021]; photosystem II [GO:0009523]; photosynthesis [GO:0015979]; photosystem II stabilization [GO:0042549]
PSII 6.1 kDa protein OS=Setaria italica	Pgl_GLEAN_10019587	9.8	C1RH_C2RH_up	chloroplast thylakoid membrane [GO:0009535]; integral component of membrane [GO:0016021]; photosystem II [GO:0009523]; photosynthesis [GO:0015979]; photosystem II stabilization [GO:0042549]
PSII 6.1 kDa protein OS=Setaria italica	Pgl_GLEAN_10019587	-9.22	C2RH_G2TRH_down	chloroplast thylakoid membrane [GO:0009535]; integral component of membrane [GO:0016021]; photosystem II [GO:0009523]; photosynthesis [GO:0015979]; photosystem II stabilization [GO:0042549]
PSII 6.1 kDa protein OS=Setaria italica	Pgl_GLEAN_10020924	-8.91	C2RH_G2TRH_down	chloroplast thylakoid membrane [GO:0009535]; integral component of membrane [GO:0016021]; photosystem II [GO:0009523]; photosynthesis [GO:0015979]; photosystem II stabilization [GO:0042549]
Pyrophosphate--fructose 6-phosphate	Pgl_GLEAN_10022150	5.69	C1RH_C2RH_up	6-phosphofructokinase activity [GO:0003872]; ATP binding [GO:0005524]; diphosphate-fructose-6-phosphate 1-phosphotransferase activity [GO:0047334]; metal ion binding [GO:0046872]
Pyrophosphate--fructose 6-phosphate	Pgl_GLEAN_10022150	-6.36	C2RH_G2TRH_down	6-phosphofructokinase activity [GO:0003872]; ATP binding [GO:0005524]; diphosphate-fructose-6-phosphate 1-phosphotransferase activity [GO:0047334]; metal ion binding [GO:0046872]
Pyruvate, phosphate dikinase OS=Setaria	Pgl_GLEAN_10001175	3.37	C1RH_C2RH_up	ATP binding [GO:0005524]; kinase activity [GO:0016301]; metal ion binding [GO:0046872]; pyruvate, phosphate dikinase activity [GO:0050242]; photosynthesis [GO:0015979]; pyruvate metabolic process [GO:0006090]
Ribose-5-phosphate isomerase OS=Panicum	Pgl_GLEAN_10023586	-2.14	C2RH_G2TRH_down	ribose-5-phosphate isomerase activity [GO:0004751]; pentose-phosphate shunt, non-oxidative branch [GO:0009052]
Ribose-5-phosphate isomerase OS=Setaria	Pgl_GLEAN_10033869	4.34	C1RH_C2RH_up	ribose-5-phosphate isomerase activity [GO:0004751]; pentose-phosphate shunt, non-oxidative branch [GO:0009052]
Ribose-5-phosphate isomerase OS=Setaria	Pgl_GLEAN_10033869	-3.51	C2RH_G2TRH_down	ribose-5-phosphate isomerase activity [GO:0004751]; pentose-phosphate shunt, non-oxidative branch [GO:0009052]
Ribulose bisphosphate carboxylase	Pgl_GLEAN_10027288	2.77	C1RH_C2RH_up	chloroplast [GO:0009507]; magnesium ion binding [GO:0000287]; monooxygenase activity [GO:0004497]; ribulose-bisphosphate carboxylase activity [GO:0016984]; photorespiration [GO:0009853]; reductive pentose-phosphate cycle [GO:0019253]
Ribulose bisphosphate carboxylase	Pgl_GLEAN_10027288	-2.81	C2RH_G2TRH_down	chloroplast [GO:0009507]; magnesium ion binding [GO:0000287]; monooxygenase activity [GO:0004497]; ribulose-bisphosphate carboxylase activity [GO:0016984]; photorespiration [GO:0009853]; reductive pentose-phosphate cycle [GO:0019253]
Rieske domain-containing protein OS=Setaria	Pgl_GLEAN_10012084	5.06	C1RH_C2RH_up	chloroplast envelope [GO:0009941]; integral component of membrane [GO:0016021]; 2 iron, 2 sulfur cluster binding [GO:0051537]; chlorophyllide a oxygenase [overall] activity [GO:0010277]; metal ion binding [GO:0046872]; protein targeting to chloroplast [GO:0045036]
Rieske domain-containing protein OS=Setaria	Pgl_GLEAN_10012084	-4.59	C2RH_G2TRH_down	chloroplast envelope [GO:0009941]; integral component of membrane [GO:0016021]; 2 iron, 2 sulfur cluster binding [GO:0051537]; chlorophyllide a oxygenase [overall] activity [GO:0010277]; metal ion binding [GO:0046872]; protein targeting to chloroplast [GO:0045036]
TPR_REGION domain-containing protein OS=Setaria	Pgl_GLEAN_10038657	2.67	C1RH_C2RH_up	chloroplast [GO:0009507]; integral component of membrane [GO:0016021]; thylakoid [GO:0009579]; photosystem II oxygen evolving complex assembly [GO:0010270]
TPR_REGION domain-containing protein OS=Setaria	Pgl_GLEAN_10038657	-2.08	C2RH_G2TRH_down	chloroplast [GO:0009507]; integral component of membrane [GO:0016021]; thylakoid [GO:0009579]; photosystem II oxygen evolving complex assembly [GO:0010270]
Uncharacterized protein OS=Dichanthelium	Pgl_GLEAN_10023146	8.53	C1RH_C2RH_up	integral component of membrane [GO:0016021]; photosystem II [GO:0009523]; photosynthesis [GO:0015979]
Uncharacterized protein OS=Dichanthelium	Pgl_GLEAN_10023146	-7.51	C2RH_G2TRH_down	integral component of membrane [GO:0016021]; photosystem II [GO:0009523]; photosynthesis [GO:0015979]
Uncharacterized protein OS=Dichanthelium	Pgl_GLEAN_10035244	2.35	C1RH_C2RH_up	integral component of membrane [GO:0016021]; FAD binding [GO:0071949]
Uncharacterized protein OS=Hordeum	Pgl_GLEAN_10014392	6.62	C1RH_C2RH_up	chloroplast [GO:0009507]; integral component of membrane [GO:0016021]; thylakoid [GO:0009579]; photosynthesis [GO:0015979]
Uncharacterized protein OS=Hordeum	Pgl_GLEAN_10014392	-8.24	C2RH_G2TRH_down	chloroplast [GO:0009507]; integral component of membrane [GO:0016021]; thylakoid [GO:0009579]; photosynthesis [GO:0015979]
Uncharacterized protein OS=Setaria	Pgl_GLEAN_10011036	2.22	C1RH_C2RH_up	chloroplast [GO:0009507]; integral component of membrane [GO:0016021]; prenyltransferase activity [GO:0004659]; photosynthetic electron transport in photosystem II [GO:0009772]; phylloquinone biosynthetic process [GO:0042372]; plastoquinone biosynthetic process [GO:0010236]
Uncharacterized protein OS=Setaria	Pgl_GLEAN_10037668	5.69	C1RH_C2RH_up	chloroplast envelope [GO:0009941]; chloroplast thylakoid membrane [GO:0009535]; protein-containing complex [GO:0032991]; disordered domain specific binding [GO:0097718]; identical protein binding [GO:0042802]; protein-macromolecule adaptor activity [GO:0030674]; protein heterotrimerization [GO:0070208]; response to high light intensity [GO:0009644]
Uncharacterized protein OS=Setaria	Pgl_GLEAN_10037668	-5.26	C2RH_G2TRH_down	chloroplast envelope [GO:0009941]; chloroplast thylakoid membrane [GO:0009535]; protein-containing complex [GO:0032991]; disordered domain specific binding [GO:0097718]; identical protein binding [GO:0042802]; protein-macromolecule adaptor activity [GO:0030674]; protein heterotrimerization [GO:0070208]; response to high light intensity [GO:0009644]
Uncharacterized protein OS=Setaria	Pgl_GLEAN_10018107	10.18	C1RH_C2RH_up	chloroplast envelope [GO:0009941]; heme binding [GO:0020037]; iron ion binding [GO:0005506]; lyase activity [GO:0016829]; monooxygenase activity [GO:0004497]; oxidoreductase activity, acting on paired donors, with incorporation or reduction of molecular oxygen [GO:0016705]; green leaf volatile biosynthetic process [GO:0010597]; response to wounding [GO:0009611]
Uncharacterized protein OS=Setaria	Pgl_GLEAN_10018107	-11.2	C2RH_G2TRH_down	chloroplast envelope [GO:0009941]; heme binding [GO:0020037]; iron ion binding [GO:0005506]; lyase activity [GO:0016829]; monooxygenase activity [GO:0004497]; oxidoreductase activity, acting on paired donors, with incorporation or reduction of molecular oxygen [GO:0016705]; green leaf volatile biosynthetic process [GO:0010597]; response to wounding [GO:0009611]
Uncharacterized protein OS=Setaria	Pgl_GLEAN_10018530	7.77	C1RH_C2RH_up	chloroplast thylakoid membrane [GO:0009535]; NAD(P)H dehydrogenase complex (plastoquinone) [GO:0010598]; photosynthetic electron transport in photosystem I [GO:0009773]
Uncharacterized protein OS=Setaria	Pgl_GLEAN_10018530	-7.85	C2RH_G2TRH_down	chloroplast thylakoid membrane [GO:0009535]; NAD(P)H dehydrogenase complex (plastoquinone) [GO:0010598]; photosynthetic electron transport in photosystem I [GO:0009773]
Uncharacterized protein OS=Setaria italica	Pgl_GLEAN_10035186	2.42	C1RH_C2RH_up	chloroplast envelope [GO:0009941]; heme binding [GO:0020037]; iron ion binding [GO:0005506]; zeinoxanthin epsilon hydroxylase activity [GO:0009974]; carotenoid biosynthetic process [GO:0016117]
Uncharacterized protein OS=Setaria italica	Pgl_GLEAN_10016223	4.25	C1RH_C2RH_up	chloroplast envelope [GO:0009941]; integral component of membrane [GO:0016021]
Uncharacterized protein OS=Setaria italica	Pgl_GLEAN_10016223	-4.19	C2RH_G2TRH_down	chloroplast envelope [GO:0009941]; integral component of membrane [GO:0016021]
Uncharacterized protein OS=Setaria italica	Pgl_GLEAN_10021581	2.7	C1RH_C2RH_up	chloroplast thylakoid membrane [GO:0009535]; oxidoreductase activity, acting on iron-sulfur proteins as donors [GO:0016730]; photosynthetic electron transport in photosystem I [GO:0009773]
Uncharacterized protein OS=Setaria italica	Pgl_GLEAN_10032833	8.01	C1RH_C2RH_up	chloroplast thylakoid membrane [GO:0009535]; photosystem I reaction center [GO:0009538]; photosynthesis [GO:0015979]
Uncharacterized protein OS=Setaria italica	Pgl_GLEAN_10008575	8.71	C1RH_C2RH_up	chloroplast thylakoid membrane [GO:0009535]; photosystem I reaction center [GO:0009538]; photosynthesis [GO:0015979]
Uncharacterized protein OS=Setaria italica	Pgl_GLEAN_10032833	-2.82	C1RH_G1TRH_down	chloroplast thylakoid membrane [GO:0009535]; photosystem I reaction center [GO:0009538]; photosynthesis [GO:0015979]
Uncharacterized protein OS=Setaria italica	Pgl_GLEAN_10032833	-10.2	C2RH_G2TRH_down	chloroplast thylakoid membrane [GO:0009535]; photosystem I reaction center [GO:0009538]; photosynthesis [GO:0015979]
Uncharacterized protein OS=Setaria italica	Pgl_GLEAN_10008028	5.4	C1RH_C2RH_up	chloroplast thylakoid membrane [GO:0009535]; photosystem II [GO:0009523]; circadian rhythm [GO:0007623]; photosystem II assembly [GO:0010207]; response to high light intensity [GO:0009644]
Uncharacterized protein OS=Setaria italica	Pgl_GLEAN_10002179	4.89	C1RH_C2RH_up	chloroplast thylakoid membrane [GO:0009535]; plastid translation [GO:0032544]
Uncharacterized protein OS=Setaria italica	Pgl_GLEAN_10017092	6.27	C1RH_C2RH_up	chloroplast [GO:0009507]; extrinsic component of membrane [GO:0019898]; photosystem II oxygen evolving complex [GO:0009654]; calcium ion binding [GO:0005509]; electron transporter, transferring electrons within the cyclic electron transport pathway of photosynthesis activity [GO:0045156]; photosynthetic electron transport chain [GO:0009767]
Uncharacterized protein OS=Setaria italica	Pgl_GLEAN_10037666	7.28	C1RH_C2RH_up	chloroplast [GO:0009507]; extrinsic component of membrane [GO:0019898]; photosystem II oxygen evolving complex [GO:0009654]; calcium ion binding [GO:0005509]; electron transporter, transferring electrons within the cyclic electron transport pathway of photosynthesis activity [GO:0045156]; photosynthetic electron transport chain [GO:0009767]
Uncharacterized protein OS=Setaria italica	Pgl_GLEAN_10037666	-7.75	C2RH_G2TRH_down	chloroplast [GO:0009507]; extrinsic component of membrane [GO:0019898]; photosystem II oxygen evolving complex [GO:0009654]; calcium ion binding [GO:0005509]; electron transporter, transferring electrons within the cyclic electron transport pathway of photosynthesis activity [GO:0045156]; photosynthetic electron transport chain [GO:0009767]
Uncharacterized protein OS=Setaria italica	Pgl_GLEAN_10017092	-5.54	C2RH_G2TRH_down	chloroplast [GO:0009507]; extrinsic component of membrane [GO:0019898]; photosystem II oxygen evolving complex [GO:0009654]; calcium ion binding [GO:0005509]; electron transporter, transferring electrons within the cyclic electron transport pathway of photosynthesis activity [GO:0045156]; photosynthetic electron transport chain [GO:0009767]
Uncharacterized protein OS=Setaria italica	Pgl_GLEAN_10033916	-3.18	C1RH_G1TRH_down	catalytic activity [GO:0003824]; photosynthesis [GO:0015979]
Uncharacterized protein OS=Setaria italica	Pgl_GLEAN_10033916	2.97	G1TRH_G2TRH_up	catalytic activity [GO:0003824]; photosynthesis [GO:0015979]
Uncharacterized protein OS=Setaria italica	Pgl_GLEAN_10034359	2.55	C1RH_C2RH_up	chloroplast [GO:0009507]; endoplasmic reticulum [GO:0005783]; protein-disulfide reductase activity [GO:0047134]; photosynthesis [GO:0015979]
Uncharacterized protein OS=Setaria italica	Pgl_GLEAN_10034359	-2.29	C2RH_G2TRH_down	chloroplast [GO:0009507]; endoplasmic reticulum [GO:0005783]; protein-disulfide reductase activity [GO:0047134]; photosynthesis [GO:0015979]
Uncharacterized protein OS=Setaria italica	Pgl_GLEAN_10017092	6.27	C1RH_C2RH_up	chloroplast [GO:0009507]; extrinsic component of membrane [GO:0019898]; photosystem II oxygen evolving complex [GO:0009654]; calcium ion binding [GO:0005509]; electron transporter, transferring electrons within the cyclic electron transport pathway of photosynthesis activity [GO:0045156]; photosynthetic electron transport chain [GO:0009767]
Uncharacterized protein OS=Setaria italica	Pgl_GLEAN_10037666	7.28	C1RH_C2RH_up	chloroplast [GO:0009507]; extrinsic component of membrane [GO:0019898]; photosystem II oxygen evolving complex [GO:0009654]; calcium ion binding [GO:0005509]; electron transporter, transferring electrons within the cyclic electron transport pathway of photosynthesis activity [GO:0045156]; photosynthetic electron transport chain [GO:0009767]
Uncharacterized protein OS=Setaria italica	Pgl_GLEAN_10037666	-7.75	C2RH_G2TRH_down	chloroplast [GO:0009507]; extrinsic component of membrane [GO:0019898]; photosystem II oxygen evolving complex [GO:0009654]; calcium ion binding [GO:0005509]; electron transporter, transferring electrons within the cyclic electron transport pathway of photosynthesis activity [GO:0045156]; photosynthetic electron transport chain [GO:0009767]
Uncharacterized protein OS=Setaria italica	Pgl_GLEAN_10017092	-5.54	C2RH_G2TRH_down	chloroplast [GO:0009507]; extrinsic component of membrane [GO:0019898]; photosystem II oxygen evolving complex [GO:0009654]; calcium ion binding [GO:0005509]; electron transporter, transferring electrons within the cyclic electron transport pathway of photosynthesis activity [GO:0045156]; photosynthetic electron transport chain [GO:0009767]
Uncharacterized protein OS=Setaria italica	Pgl_GLEAN_10017534	9.63	C1RH_C2RH_up	chloroplast thylakoid membrane [GO:0009535]; integral component of membrane [GO:0016021]; photosystem I reaction center [GO:0009538]; photosynthesis [GO:0015979]
Uncharacterized protein OS=Setaria italica	Pgl_GLEAN_10017534	-9.54	C2RH_G2TRH_down	chloroplast thylakoid membrane [GO:0009535]; integral component of membrane [GO:0016021]; photosystem I reaction center [GO:0009538]; photosynthesis [GO:0015979]
Uncharacterized protein OS=Setaria italica	Pgl_GLEAN_10037391	6.52	C1RH_C2RH_up	electron transfer activity [GO:0009055]; iron ion binding [GO:0005506]; iron-sulfur cluster binding [GO:0051536]
Uncharacterized protein OS=Setaria italica	Pgl_GLEAN_10037391	-6.34	C2RH_G2TRH_down	electron transfer activity [GO:0009055]; iron ion binding [GO:0005506]; iron-sulfur cluster binding [GO:0051536]
Uncharacterized protein OS=Setaria italica	Pgl_GLEAN_10030911	-3.86	C2RH_G2TRH_down	integral component of membrane [GO:0016021]; endomembrane system organization [GO:0010256]

## Sheet: Table S10
Table S10: List of DEGs related to secondary metabolites and protein ubiquitination identified in response to heat stress in root tissue
SeqDescription	Geneid	logFC	combinations	Gene ontology (GO)
Amidohydro-rel domain-containing protein	Pgl_GLEAN_10025911	3.91	C1RH_C2RH_up	chloroplast [GO:0009507]; cytoplasm [GO:0005737]; carboxy-lyase activity [GO:0016831]; hydrolase activity [GO:0016787]; secondary metabolic process [GO:0019748]
Amidohydro-rel domain-containing protein	Pgl_GLEAN_10025911	-5.18	C2RH_G2TRH_down	chloroplast [GO:0009507]; cytoplasm [GO:0005737]; carboxy-lyase activity [GO:0016831]; hydrolase activity [GO:0016787]; secondary metabolic process [GO:0019748]
Exostosin domain-containing protein	Pgl_GLEAN_10015409	3.09	C1RH_C2RH_up	Golgi apparatus [GO:0005794]; integral component of membrane [GO:0016021]; transferase activity, transferring glycosyl groups [GO:0016757]; protein glycosylation [GO:0006486]
Exostosin domain-containing protein	Pgl_GLEAN_10015409	-2.58	C2RH_G2TRH_down	Golgi apparatus [GO:0005794]; integral component of membrane [GO:0016021]; transferase activity, transferring glycosyl groups [GO:0016757]; protein glycosylation [GO:0006486]
Galectin domain-containing protein OS=Setaria	Pgl_GLEAN_10024391	-2.02	C1RH_G1TRH_down	Golgi membrane [GO:0000139]; integral component of membrane [GO:0016021]; carbohydrate binding [GO:0030246]; transferase activity, transferring glycosyl groups [GO:0016757]; protein glycosylation [GO:0006486]
NPH3 domain-containing protein	Pgl_GLEAN_10031756	3.28	C1RH_C2RH_up	protein ubiquitination [GO:0016567]
NPH3 domain-containing protein OS=Setaria	Pgl_GLEAN_10017079	3.21	C1RH_C2RH_up	protein ubiquitination [GO:0016567]
PAS domain-containing protein	Pgl_GLEAN_10017254	2.07	C1RH_C2RH_up	cytosol [GO:0005829]; nucleus [GO:0005634]; SCF ubiquitin ligase complex [GO:0019005]; photoreceptor activity [GO:0009881]; circadian rhythm [GO:0007623]; protein ubiquitination [GO:0016567]; protein-chromophore linkage [GO:0018298]; response to blue light [GO:0009637]
PAS domain-containing protein	Pgl_GLEAN_10017254	2.43	G1TRH_G2TRH_up	cytosol [GO:0005829]; nucleus [GO:0005634]; SCF ubiquitin ligase complex [GO:0019005]; photoreceptor activity [GO:0009881]; circadian rhythm [GO:0007623]; protein ubiquitination [GO:0016567]; protein-chromophore linkage [GO:0018298]; response to blue light [GO:0009637]
RING-type domain-containing protein	Pgl_GLEAN_10034870	2.59	C1RH_G1TRH_up	integral component of membrane [GO:0016021]; protein ubiquitination [GO:0016567]
RING-type domain-containing protein OS=Setaria	Pgl_GLEAN_10012649	2.12	C1RH_C2RH_up	integral component of membrane [GO:0016021]; ubiquitin-protein transferase activity [GO:0004842]; protein ubiquitination [GO:0016567]
RING-type domain-containing protein OS=Setaria	Pgl_GLEAN_10033547	2.27	C1RH_C2RH_up	integral component of membrane [GO:0016021]; vacuole [GO:0005773]; protein transport [GO:0015031]
RING-type E3 ubiquitin transferase	Pgl_GLEAN_10014540	3.82	C1RH_C2RH_up	ubiquitin-protein transferase activity [GO:0004842]
RING-type E3 ubiquitin transferase	Pgl_GLEAN_10026505	-2.81	C1RH_G1TRH_down	ubiquitin-protein transferase activity [GO:0004842]
RING-type E3 ubiquitin transferase	Pgl_GLEAN_10014540	-3.03	C2RH_G2TRH_down	ubiquitin-protein transferase activity [GO:0004842]
RING-type E3 ubiquitin transferase	Pgl_GLEAN_10026505	-2.23	C2RH_G2TRH_down	ubiquitin-protein transferase activity [GO:0004842]
RING-type E3 ubiquitin transferase OS=Setaria	Pgl_GLEAN_10012221	-2.22	C1RH_C2RH_down	cytoplasm [GO:0005737]; nucleus [GO:0005634]; ubiquitin-protein transferase activity [GO:0004842]
Terpene synthase TPS18 OS=Setaria italica	Pgl_GLEAN_10009693	3.33	C1RH_C2RH_up	magnesium ion binding [GO:0000287]; terpene synthase activity [GO:0010333]; terpenoid biosynthetic process [GO:0016114]
Terpene synthase TPS18 OS=Setaria italica	Pgl_GLEAN_10009693	-5.18	C1RH_G1TRH_down	magnesium ion binding [GO:0000287]; terpene synthase activity [GO:0010333]; terpenoid biosynthetic process [GO:0016114]
Terpene synthase TPS18 OS=Setaria italica	Pgl_GLEAN_10009693	-5.18	G1TRH_G2TRH_down	magnesium ion binding [GO:0000287]; terpene synthase activity [GO:0010333]; terpenoid biosynthetic process [GO:0016114]
Terpene synthase TPS18 OS=Setaria italica	Pgl_GLEAN_10009693	5.81	G1TRH_G2TRH_up	magnesium ion binding [GO:0000287]; terpene synthase activity [GO:0010333]; terpenoid biosynthetic process [GO:0016114]
Terpene synthase TPS32 OS=Setaria italica	Pgl_GLEAN_10025183	-2.59	C1RH_G1TRH_down	magnesium ion binding [GO:0000287]; terpene synthase activity [GO:0010333]; terpenoid biosynthetic process [GO:0016114]
Terpene synthase TPS32 OS=Setaria italica	Pgl_GLEAN_10025183	2.71	G1TRH_G2TRH_up	magnesium ion binding [GO:0000287]; terpene synthase activity [GO:0010333]; terpenoid biosynthetic process [GO:0016114]
U-box domain-containing protein	Pgl_GLEAN_10022088	3.16	C1RH_C2RH_up	ubiquitin-protein transferase activity [GO:0004842]
Uncharacterized protein OS=Panicum	Pgl_GLEAN_10029786	-2.39	C1RH_C2RH_down	magnesium ion binding [GO:0000287]; terpene synthase activity [GO:0010333]; terpenoid biosynthetic process [GO:0016114]
Uncharacterized protein OS=Panicum	Pgl_GLEAN_10029786	-2.12	C1RH_G1TRH_down	magnesium ion binding [GO:0000287]; terpene synthase activity [GO:0010333]; terpenoid biosynthetic process [GO:0016114]
Uncharacterized protein OS=Setaria	Pgl_GLEAN_10011061	3.4	C1RH_C2RH_up	protein ubiquitination [GO:0016567]
Uncharacterized protein OS=Setaria	Pgl_GLEAN_10007991	8.64	C1RH_C2RH_up	protein ubiquitination [GO:0016567]
Uncharacterized protein OS=Setaria	Pgl_GLEAN_10011061	-3.26	C2RH_G2TRH_down	protein ubiquitination [GO:0016567]
Uncharacterized protein OS=Setaria italica	Pgl_GLEAN_10012549	-7.88	C1RH_C2RH_down	magnesium ion binding [GO:0000287]; terpene synthase activity [GO:0010333]; terpenoid biosynthetic process [GO:0016114]
Uncharacterized protein OS=Setaria italica	Pgl_GLEAN_10012549	-4.4	C1RH_G1TRH_down	magnesium ion binding [GO:0000287]; terpene synthase activity [GO:0010333]; terpenoid biosynthetic process [GO:0016114]
Uncharacterized protein OS=Setaria italica	Pgl_GLEAN_10012549	-4.4	G1TRH_G2TRH_down	magnesium ion binding [GO:0000287]; terpene synthase activity [GO:0010333]; terpenoid biosynthetic process [GO:0016114]
Uncharacterized protein OS=Sorghum	Pgl_GLEAN_10033943	5.1	C1RH_C2RH_up	magnesium ion binding [GO:0000287]; terpene synthase activity [GO:0010333]; terpenoid biosynthetic process [GO:0016114]
Uncharacterized protein OS=Sorghum	Pgl_GLEAN_10033943	6.85	G1TRH_G2TRH_up	magnesium ion binding [GO:0000287]; terpene synthase activity [GO:0010333]; terpenoid biosynthetic process [GO:0016114]

[truncated: 12 more sheets: Table S11, Table S12, Table S13, Table S14, Table S15, Table S16, Table S17, Table S18, Table S19, Table S20, Table S21, Table S22]
